# Supplementary material for: Interventions promoting uptake of water, sanitation and hygiene (WASH) technologies in low‐ and middle‐income countries: An evidence and gap map of effectiveness studies
Source: Campbell Syst Rev. 2021 Oct 8;17(4):e1194. doi: 10.1002/cl2.1194 (PMC8988822; doi:10.1002/cl2.1194)
Supplement: Supplementary file 2 — Supporting information. [file CL2-17-e1194-s002.xlsx]

## Sheet: WASH EGM 2018 IE coding sheet
ID	Title	Full title	Publication date	Maps	Study design	Regions	Countries	Population	Interventions	Outcome	Type of technology	Link
WEGM001	Afghanistan (Beath, 2013)	Randomized impact evaluation of Afghanistan's national solidarity program: Final report	2013-01-01	Water, Sanitation, and Hygiene (WASH) Evidence Gap Map: 2020 update	Randomized Controlled Trial (RCT)	South Asia	Afghanistan	Rural	Decentralization	Diarrhoeal disease||Time use	Combined water supply and sanitation (WSS)	http://documents.worldbank.org/curated/en/411061468186864557/Randomized-impact-evaluation-of-Afghanistans-national-solidarity-programme
WEGM002	Afghanistan (Meddings, 2004)	Cost effectiveness of a latrine revision programme in Kabul, Afghanistan	2004-01-01	Water, Sanitation, and Hygiene (WASH) Evidence Gap Map: 2020 update	Non-Randomized Design	South Asia	Afghanistan	Urban	Subsidies and microfinance	Diarrhoeal disease	Sanitation: latrines for household use	https://www.ircwash.org/sites/default/files/Meddings-2004-Cost.pdf
WEGM003	Afghanistan (Opryszko, 2010)	Water and Hygiene Intervention to reduce diarrhoea in rural Afghanistan: a randomised controlled study	2010-01-01	Water, Sanitation, and Hygiene (WASH) Evidence Gap Map: 2020 update	Randomized Controlled Trial (RCT)	South Asia	Afghanistan	Rural	Direct provision with health messaging	Diarrhoeal disease	Water quality: household provision||Combined hygiene with water and/or sanitation	https://pdfs.semanticscholar.org/7ecd/ed1fbc0631b043ced4db690bff655e68a4db.pdf
WEGM004	Afghanistan (Opryszko, 2010)	Water and Hygiene Intervention to reduce diarrhoea in rural Afghanistan: a randomised controlled study	2010-01-01	Water, Sanitation, and Hygiene (WASH) Evidence Gap Map: 2020 update	Randomized Controlled Trial (RCT)	South Asia	Afghanistan	Rural	Health messaging	Diarrhoeal disease	Hygiene: improved handwashing practices||Hygiene: other improved practices (incl. face washing)	https://pdfs.semanticscholar.org/7ecd/ed1fbc0631b043ced4db690bff655e68a4db.pdf
WEGM005	Afghanistan (Opryszko, 2010)	Water and Hygiene Intervention to reduce diarrhoea in rural Afghanistan: a randomised controlled study	2010-01-01	Water, Sanitation, and Hygiene (WASH) Evidence Gap Map: 2020 update	Randomized Controlled Trial (RCT)	South Asia	Afghanistan	Rural	Direct hardware provision	Diarrhoeal disease	Water supply: community provision	https://pdfs.semanticscholar.org/7ecd/ed1fbc0631b043ced4db690bff655e68a4db.pdf
WEGM006	Afghanistan (UNICEF, 2017)	Evaluation of the WASH in schools (WinS) Programme (2008-2014)	2017-01-01	Water, Sanitation, and Hygiene (WASH) Evidence Gap Map: 2020 update	Non-Randomized Design	South Asia	Afghanistan	Rural||Urban	Direct provision with health messaging	Hygiene behaviour	Combined hygiene with water and/or sanitation in school	https://www.unicef.org/evaldatabase/files/UNICEF_WinS_Report_SSDA_Afghanistan_final_draft.pdf
WEGM007	Africa (Kosec, 2013)	The Child Health Implications of Privatizing Africa's Urban Water Supply	2013-01-01	Water, Sanitation, and Hygiene (WASH) Evidence Gap Map: 2020 update	Natural Experiment	Middle East and North Africa||Sub-Saharan Africa	Benin||Burkina Faso||Burundi||Cameroon||Central African Republic||Chad||Comoros||Congo (Democratic Republic of the)||Egypt||Ethiopia||Gabon||Ghana||Guinea||Ivory Coast||Kenya||Lesotho||Liberia||Madagascar||Malawi||Mali||Morocco||Mozambique||Namibia||Niger||Nigeria||Congo (Republic of the)||Rwanda||Sao Tome and Principe||Senegal||Sierra Leone||South Africa||Sudan||Swaziland||Tanzania||Togo||Tunisi…	Rural||Urban	Private sector and small-scale independent provider involvement	Diarrhoeal disease	Water supply: community provision||Water supply: household provision	http://www.3ieimpact.org/en/evidence/impact-evaluations/details/2810/
WEGM008	Argentina (Ao, 2016)	Essays on the Impact of Clean Water on Human Capital and Productivity	2016-01-01	Water, Sanitation, and Hygiene (WASH) Evidence Gap Map: 2020 update	Natural Experiment	Latin America and the Caribbean	Argentina	Rural||Urban||Slum (informal settlement)	Private sector and small-scale independent provider involvement	Education and cognitive development	Combined water supply and sanitation (WSS)	https://uh-ir.tdl.org/uh-ir/handle/10657/1494
WEGM009	Argentina (Galiani, 2005)	Water for Life: The Impact of the Privatization of Water Services on Child Mortality	2005-01-01	Water, Sanitation, and Hygiene (WASH) Evidence Gap Map: 2020 update	Natural Experiment	Latin America and the Caribbean	Argentina	Rural||Urban||Slum (informal settlement)	Private sector and small-scale independent provider involvement	Mortality	Combined water supply and sanitation (WSS)	http://www.3ieimpact.org/en/evidence/impact-evaluations/details/186/
WEGM010	Argentina (Galiani, 2009)	Water expansions in shantytowns: health and savings	2009-01-01	Water, Sanitation, and Hygiene (WASH) Evidence Gap Map: 2020 update	Natural Experiment	Latin America and the Caribbean	Argentina	Slum (informal settlement)	Subsidies and microfinance||Private sector and small-scale independent provider involvement	Time use||Diarrhoeal disease||Income, consumption, and poverty	Water supply: household provision	http://www.3ieimpact.org/en/evidence/impact-evaluations/details/706/
WEGM011	Argentina (Vargas, 2017)	Serologic Monitoring of Public Health Interventions against Strongyloides stercoralis	2017-01-01	Water, Sanitation, and Hygiene (WASH) Evidence Gap Map: 2020 update	Non-Randomized Design	Latin America and the Caribbean	Argentina	Rural||Urban	Direct hardware provision	Other water-related infections	Combined water supply and sanitation (WSS)	http://www.ajtmh.org/content/journals/10.4269/ajtmh.16-0857
WEGM012	Armenia (Chase, 2002)	Supporting Communities in Transition: The Impact of the Armenian Social Investment Fund	2002-01-01	Water, Sanitation, and Hygiene (WASH) Evidence Gap Map: 2020 update	Non-Randomized Design	CIS	Armenia	Rural||Urban||Humanitarian crisis	Decentralization	Other water-related infections	Combined water supply and sanitation (WSS)	http://documents.worldbank.org/curated/en/519531468208168531/Supporting-communities-in-transition-the-impact-of-the-Armenian-Social-Investment-Fund-impact-evaluation-of-social-funds
WEGM013	Bangladesh (Ahmed, 1993)	A longitudinal study of the impact of behavioural change intervention on cleanliness, diarrhoeal morbidity and growth of children in rural Bangladesh	1993-01-01	Water, Sanitation, and Hygiene (WASH) Evidence Gap Map: 2020 update	Non-Randomized Design	South Asia	Bangladesh	Rural	Psychosocial 'triggering': participatory	Hygiene behaviour||Diarrhoeal disease||Nutrition and anthropometry	Hygiene: improved handwashing practices||Hygiene: other improved practices (incl. face washing)	https://www.sciencedirect.com/science/article/pii/027795369390452A
WEGM014	Bangladesh (Alam, 1989)	Mothers' Personal and Domestic Hygiene an Diarrhoea Incidence in Young Children in Rural Bangladesh	1989-01-01	Water, Sanitation, and Hygiene (WASH) Evidence Gap Map: 2020 update	Non-Randomized Design	South Asia	Bangladesh	Rural	Direct provision with health messaging	Diarrhoeal disease||Hygiene behaviour	Combined hygiene with water and/or sanitation	http://www.ncbi.nlm.nih.gov/pubmed/2722372
WEGM015	Bangladesh (Alam, 2016)	Can behaviour change approaches improve the cleanliness and functionality of shared toilets? A randomised control trial in Dhaka, Bangladesh	2016-01-01	Water, Sanitation, and Hygiene (WASH) Evidence Gap Map: 2020 update	Randomized Controlled Trial (RCT)	South Asia	Bangladesh	Slum (informal settlement)	Direct provision with health messaging	Water supply behaviour||Construction, use, and maintenance of latrines||Hygiene behaviour	Hygiene: other improved practices (incl. face washing)	https://www.gov.uk/dfid-research-outputs/can-behaviour-change-approaches-improve-the-cleanliness-and-functionality-of-shared-toilets-a-randomised-control-trial-in-dhaka-bangladesh
WEGM016	Bangladesh (Ashraf, 2017)	Nonrandomized Trial of Feasibility and Acceptability of Strategies for Promotion of Soapy Water as a Handwashing Agent in Rural Bangladesh	2017-01-01	Water, Sanitation, and Hygiene (WASH) Evidence Gap Map: 2020 update	Non-Randomized Design	South Asia	Bangladesh	Rural	Psychosocial 'triggering': directive	Hygiene behaviour	Hygiene: improved handwashing practices	https://www.ncbi.nlm.nih.gov/pmc/articles/PMC5303048/
WEGM017	Bangladesh (Ashraf, 2017)	Nonrandomized Trial of Feasibility and Acceptability of Strategies for Promotion of Soapy Water as a Handwashing Agent in Rural Bangladesh	2017-01-01	Water, Sanitation, and Hygiene (WASH) Evidence Gap Map: 2020 update	Non-Randomized Design	South Asia	Bangladesh	Rural	Direct provision with psychosocial 'triggering'	Hygiene behaviour	Hygiene: handwashing supplies for household use	https://www.ncbi.nlm.nih.gov/pmc/articles/PMC5303048/
WEGM018	Bangladesh (Aziz, 1990)	Water supply, sanitation and hygiene education: report of a health impact study in Mirzapur, Bangladesh	1990-01-01	Water, Sanitation, and Hygiene (WASH) Evidence Gap Map: 2020 update	Non-Randomized Design	South Asia	Bangladesh	Rural	Direct provision with health messaging	Water supply behaviour||Water treatment and storage practices||Construction, use, and maintenance of latrines||Open defecation||Hygiene behaviour||Diarrhoeal disease||Nutrition and anthropometry	Combined water supply and sanitation (WSS)	http://documents.worldbank.org/curated/en/797601468428690833/pdf/multi0page.pdf
WEGM019	Bangladesh (Bateman, 1995)	Prevention of diarrhea through improving hygiene behaviors. The sanitation and family education (SAFE) pilot project experience	1995-01-01	Water, Sanitation, and Hygiene (WASH) Evidence Gap Map: 2020 update	Randomized Controlled Trial (RCT)	South Asia	Bangladesh	Rural	Health messaging	Water supply behaviour||Water treatment and storage practices||Construction, use, and maintenance of latrines||Hygiene behaviour||Diarrhoeal disease	Hygiene: improved handwashing practices	http://www.ehproject.org/PDF/Joint_Publications/JP004SAFEr.pdf
WEGM020	Bangladesh (Bennear, 2013)	Impact of a randomized controlled trial in arsenic risk communication on household water-source choices in Bangladesh	2013-01-01	Water, Sanitation, and Hygiene (WASH) Evidence Gap Map: 2020 update	Randomized Controlled Trial (RCT)	South Asia	Bangladesh	Rural	Health messaging	Water supply behaviour	Water supply: community provision	https://www.sciencedirect.com/science/article/pii/S0095069612000691
WEGM021	Bangladesh (Biswas, 2012)	Uptake of hand washing with soap or soapy water from a large-scale cluster randomized community trial in urban Bangladesh	2012-01-01	Water, Sanitation, and Hygiene (WASH) Evidence Gap Map: 2020 update	Randomized Controlled Trial (RCT)	South Asia	Bangladesh	Urban	Health messaging	Hygiene behaviour	Hygiene: improved handwashing practices	https://www.researchgate.net/publication/239937812_Uptake_of_hand_washing_with_soap_or_soapy_water_from_a_large-scale_cluster_randomized_community_trial_in_urban_Bangladesh
WEGM022	Bangladesh (Colwell, 2003)	Reduction of cholera in Bangladeshi villages by simple filtration.	2003-01-01	Water, Sanitation, and Hygiene (WASH) Evidence Gap Map: 2020 update	Non-Randomized Design	South Asia	Bangladesh	Rural	Direct provision with health messaging	Diarrhoeal disease	Water quality: household provision	http://www.ncbi.nlm.nih.gov/pmc/articles/PMC298724/
WEGM023	Bangladesh (Ercumen, 2015)	Effects of source-versus household contamination of tubewell water on child diarrhea in Rural Bangladesh: A randomized controlled trial	2015-01-01	Water, Sanitation, and Hygiene (WASH) Evidence Gap Map: 2020 update	Randomized Controlled Trial (RCT)	South Asia	Bangladesh	Rural	Direct hardware provision	Water treatment and storage practices||Diarrhoeal disease||Mortality	Water quality: household provision	http://journals.plos.org/plosone/article?id=10.1371/journal.pone.0121907
WEGM024	Bangladesh (Fisher, 2011)	Knowledge, attitudes, practices and implications of safe water management and good hygiene in rural Bangladesh: assessing the impact and scope of the BRAC WASH programme	2011-01-01	Water, Sanitation, and Hygiene (WASH) Evidence Gap Map: 2020 update	Non-Randomized Design	South Asia	Bangladesh	Rural	Psychosocial 'triggering': participatory	Water treatment and storage practices||Construction, use, and maintenance of latrines||Hygiene behaviour	Combined hygiene with water and/or sanitation	http://jwh.iwaponline.com/content/9/1/80
WEGM025	Bangladesh (George, 2012)	A cluster-based randomized controlled trial promoting community participation in arsenic mitigation efforts in Singair, Bangladesh	2012-01-01	Water, Sanitation, and Hygiene (WASH) Evidence Gap Map: 2020 update	Randomized Controlled Trial (RCT)	South Asia	Bangladesh	Rural	Health messaging	Water supply behaviour	Water quality: household provision	https://ehjournal.biomedcentral.com/articles/10.1186/1476-069X-11-41
WEGM026	Bangladesh (George, 2013)	The Effectiveness of Educational Interventions to Enhance the Adoption of Fee-Based Arsenic Testing in Bangladesh: A Cluster Randomized Controlled Trial	2013-01-01	Water, Sanitation, and Hygiene (WASH) Evidence Gap Map: 2020 update	Randomized Controlled Trial (RCT)	South Asia	Bangladesh	Rural	Health messaging	Water supply behaviour	Water quality: household provision	https://www.ncbi.nlm.nih.gov/pmc/articles/PMC3748470/
WEGM027	Bangladesh (George, 2016a)	Randomised Controlled Trialof Hospital-Based Hygiene and Water Treatment Intervention (CHoB17) to reduce Cholera.	2016-01-01	Water, Sanitation, and Hygiene (WASH) Evidence Gap Map: 2020 update	Randomized Controlled Trial (RCT)	South Asia	Bangladesh	Urban	Direct provision with health messaging	Water treatment and storage practices||Hygiene behaviour||Diarrhoeal disease	Combined hygiene with water and/or sanitation	https://wwwnc.cdc.gov/eid/article/22/2/15-1175_article
WEGM028	Bangladesh (George, 2016b)	Sustained Uptake of a Hospital-Based Handwashing with Soap and Water Treatment Intervention (Cholera-Hospital-Based Intervention for 7 Days ): a Randomized Controlled Trial	2016-01-01	Water, Sanitation, and Hygiene (WASH) Evidence Gap Map: 2020 update	Randomized Controlled Trial (RCT)	South Asia	Bangladesh	Urban	Direct provision with health messaging	Water treatment and storage practices||Hygiene behaviour||Sustainability and slippage	Combined hygiene with water and/or sanitation	https://www.ncbi.nlm.nih.gov/pmc/articles/PMC4751953/
WEGM029	Bangladesh (Grover, 2018)	Comparing the behavioral impact of a nudge-based handwashing intervention to high-intensity hygiene education: a cluser-randomised trial in rural Bangladesh.	2018-01-01	Water, Sanitation, and Hygiene (WASH) Evidence Gap Map: 2020 update	Randomized Controlled Trial (RCT)	South Asia	Bangladesh	Rural	Direct hardware provision||Health messaging||Psychosocial 'triggering': directive	Hygiene behaviour	Hygiene: handwashing supplies in school	https://onlinelibrary.wiley.com/doi/abs/10.1111/tmi.12999
WEGM030	Bangladesh (Guiteras, 2015a)	Testing disgust- and shame-based safe water and handwashing promotion in urban Dhaka, Bangladesh	2015-01-01	Water, Sanitation, and Hygiene (WASH) Evidence Gap Map: 2020 update	Randomized Controlled Trial (RCT)	South Asia	Bangladesh	Slum (informal settlement)	Health messaging||Psychosocial 'triggering': directive	Hygiene behaviour	Combined hygiene with water and/or sanitation	http://www.3ieimpact.org/en/evidence/impact-evaluations/details/217/
WEGM031	Bangladesh (Guiteras, 2015a)	Testing disgust- and shame-based safe water and handwashing promotion in urban Dhaka, Bangladesh	2015-01-01	Water, Sanitation, and Hygiene (WASH) Evidence Gap Map: 2020 update	Randomized Controlled Trial (RCT)	South Asia	Bangladesh	Slum (informal settlement)	Health messaging||Psychosocial 'triggering': directive	Water treatment and storage practices||Willingness to pay	Combined hygiene with water and/or sanitation||Water quality: community provision	http://www.3ieimpact.org/en/evidence/impact-evaluations/details/217/
WEGM032	Bangladesh (Guiteras, 2015b)	Encouraging sanitation investment in the developing world: A cluster-randomized trial	2015-01-01	Water, Sanitation, and Hygiene (WASH) Evidence Gap Map: 2020 update	Randomized Controlled Trial (RCT)	South Asia	Bangladesh	Urban	Psychosocial 'triggering': participatory||Systems-based approaches with psychosocial 'triggering'||Private sector and small-scale independent provider involvement	Construction, use, and maintenance of latrines	Sanitation: latrines for household use	http://science.sciencemag.org/content/early/2015/04/15/science.aaa0491
WEGM033	Bangladesh (Hasan, 1989)	Lack of impact of a water and sanitation intervention on the nutritional status of children in rural Bangladesh	1989-01-01	Water, Sanitation, and Hygiene (WASH) Evidence Gap Map: 2020 update	Non-Randomized Design	South Asia	Bangladesh	Rural	Direct provision with health messaging	Diarrhoeal disease||Nutrition and anthropometry	Combined hygiene with water and/or sanitation	https://www.ncbi.nlm.nih.gov/pubmed/2627930
WEGM034	Bangladesh (Hasan, 2016)	The impacts of piped water on water quality, sanitation, hygiene and health in rural households of north-western Bangladesh - a quasi-experimental analysis	2016-01-01	Water, Sanitation, and Hygiene (WASH) Evidence Gap Map: 2020 update	Non-Randomized Design	South Asia	Bangladesh	Rural	Improving operator performance	Diarrhoeal disease||Nutrition and anthropometry||Income, consumption, and poverty||Hygiene behaviour||Time use	Water supply: household provision	https://papers.ssrn.com/sol3/papers.cfm?abstract_id=2804942
WEGM035	Bangladesh (Hoque, 1994)	Women's involvement in a rural Bangladesh water and sanitation project	1994-01-01	Water, Sanitation, and Hygiene (WASH) Evidence Gap Map: 2020 update	Non-Randomized Design	South Asia	Bangladesh	Rural	Direct provision with health messaging	Water supply behaviour||Construction, use, and maintenance of latrines||Sustainability and slippage	Combined hygiene with water and/or sanitation	https://www.ncbi.nlm.nih.gov/pubmed/7825028
WEGM036	Bangladesh (Hoque, 1996)	Sustainability of a water, sanitation and hygiene education project in rural Bangladesh: a 5-year follow-up	1996-01-01	Water, Sanitation, and Hygiene (WASH) Evidence Gap Map: 2020 update	Non-Randomized Design	South Asia	Bangladesh	Rural	Direct provision with health messaging	Water supply behaviour||Water treatment and storage practices||Construction, use, and maintenance of latrines||Open defecation||Sustainability and slippage||Hygiene behaviour||Diarrhoeal disease	Combined hygiene with water and/or sanitation	https://www.ncbi.nlm.nih.gov/pmc/articles/PMC2486877/
WEGM037	Bangladesh (Huda, 2012)	Interim evaluation of a large scale sanitation, hygiene and water improvement programme on childhood diarrhea and respiratory disease in rural Bangladesh	2012-01-01	Water, Sanitation, and Hygiene (WASH) Evidence Gap Map: 2020 update	Non-Randomized Design	South Asia	Bangladesh	Rural	Systems-based approaches with psychosocial 'triggering'	Water treatment and storage practices||Construction, use, and maintenance of latrines||Hygiene behaviour||Diarrhoeal disease||Acute respiratory infections	Combined hygiene with water and/or sanitation	https://www.sciencedirect.com/science/article/pii/S0277953611007222?via%3Dihub
WEGM038	Bangladesh (Inauen, 2016)	Mechanisms of behavioural maintenance: Longterm effects of theory-based interventions to promote safe water consumption	2016-01-01	Water, Sanitation, and Hygiene (WASH) Evidence Gap Map: 2020 update	Randomized Controlled Trial (RCT)	South Asia	Bangladesh	Rural	Psychosocial 'triggering': directive||Psychosocial 'triggering': participatory	Water supply behaviour	Water supply: community provision||Water supply: household provision	https://www.tandfonline.com/doi/abs/10.1080/08870446.2015.1085985
WEGM039	Bangladesh (Islam, 2011)	Purification of household water using a novel mixture reduces diarrhoeal disease in Matlab, Bangladesh	2011-01-01	Water, Sanitation, and Hygiene (WASH) Evidence Gap Map: 2020 update	Non-Randomized Design	South Asia	Bangladesh	Rural	Direct provision with health messaging	Diarrhoeal disease	Water quality: household provision	https://www.sciencedirect.com/science/article/pii/S0035920311000447
WEGM040	Bangladesh (Kamm, 2016)	Is pregnancy a teachable moment to promote handwashing with soap among primiparous women in rural Bangladesh? Follow-up of a randomised controlled trial	2016-01-01	Water, Sanitation, and Hygiene (WASH) Evidence Gap Map: 2020 update	Non-Randomized Design	South Asia	Bangladesh	Rural	Direct provision with psychosocial 'triggering'	Hygiene behaviour	Hygiene: handwashing supplies for household use	https://onlinelibrary.wiley.com/doi/abs/10.1111/tmi.12782
WEGM041	Bangladesh (Khan, 1982)	Interruption of shigellosis by hand washing	1982-01-01	Water, Sanitation, and Hygiene (WASH) Evidence Gap Map: 2020 update	Non-Randomized Design	South Asia	Bangladesh	Urban	Direct hardware provision	Diarrhoeal disease||Income, consumption, and poverty	Hygiene: handwashing supplies for household use||Water quality: household provision||Combined hygiene with water and/or sanitation	https://www.sciencedirect.com/science/article/pii/0035920382902668
WEGM042	Bangladesh (Khan, 1987)	Limitation of communal latrines in changing the prevalence of parasites and diarrhoeal attack rate in Dhaka Peri-urban slums	1987-01-01	Water, Sanitation, and Hygiene (WASH) Evidence Gap Map: 2020 update	Non-Randomized Design	South Asia	Bangladesh	Urban	Direct hardware provision	Diarrhoeal disease||Other water-related infections	Sanitation: latrines for communal use	https://www.ncbi.nlm.nih.gov/pubmed/15092706
WEGM043	Bangladesh (Luby, 2010)	A community-randomised controlled trial promoting waterless hand sanitizer and handwashing with soap, Dhaka, Bangladesh	2010-01-01	Water, Sanitation, and Hygiene (WASH) Evidence Gap Map: 2020 update	Randomized Controlled Trial (RCT)	South Asia	Bangladesh	Urban	Direct hardware provision	Hygiene behaviour	Hygiene: handwashing supplies for household use	https://onlinelibrary.wiley.com/doi/abs/10.1111/j.1365-3156.2010.02648.x
WEGM044	Bangladesh (Luby, 2018)	Effects of water quality, sanitation, handwashing, and nutritional interventions on diarrhoea and child growth in rural Bangladesh: a cluster randomised controlled trial	2018-01-01	Water, Sanitation, and Hygiene (WASH) Evidence Gap Map: 2020 update	Randomized Controlled Trial (RCT)	South Asia	Bangladesh	Rural	Direct provision with health messaging	Diarrhoeal disease||Acute respiratory infections||Other water-related infections||Nutrition and anthropometry||Mortality	Hygiene: handwashing supplies for household use||Sanitation: latrines for household use||Water quality: household provision||Combined hygiene with water and/or sanitation	https://www.thelancet.com/journals/langlo/article/PIIS2214-109X(17)30490-4/fulltext
WEGM045	Bangladesh (Luoto, 2011)	What Point-of-Use Water Treatment Products Do Consumers Use? Evidence from a Randomized Controlled Trial among the Urban Poor in Bangladesh	2011-01-01	Water, Sanitation, and Hygiene (WASH) Evidence Gap Map: 2020 update	Randomized Controlled Trial (RCT)	South Asia	Bangladesh	Urban	Direct provision with health messaging	Water treatment and storage practices	Water quality: household provision	http://journals.plos.org/plosone/article?id=10.1371/journal.pone.0026132
WEGM046	Bangladesh (Luoto, 2012)	Learning to dislike safe water products: results from a randomized controlled trial of the effects of direct and peer experience on willingness to pay	2012-01-01	Water, Sanitation, and Hygiene (WASH) Evidence Gap Map: 2020 update	Randomized Controlled Trial (RCT)	South Asia	Bangladesh	Urban	Direct hardware provision	Willingness to pay	Water quality: household provision	http://pubs.acs.org/doi/ipdf/10.1021/es2027967
WEGM047	Bangladesh (Madajewicz, 2007)	Can information alone change behavior? Response to arsenic contamination of groundwater in Bangladesh	2007-01-01	Water, Sanitation, and Hygiene (WASH) Evidence Gap Map: 2020 update	Non-Randomized Design	South Asia	Bangladesh	Rural	Health messaging	Water supply behaviour||Time use	Water supply: community provision	https://www.sciencedirect.com/science/article/pii/S030438780600201X
WEGM048	Bangladesh (Malek, 2016)	Can a specially designed information intervention around the WASH-agriculture linkages make any difference? Experimental evidence of behavioral changes and health impacts	2016-01-01	Water, Sanitation, and Hygiene (WASH) Evidence Gap Map: 2020 update	Randomized Controlled Trial (RCT)	South Asia	Bangladesh	Rural	Direct provision with health messaging	Water treatment and storage practices||Hygiene behaviour||Willingness to pay||Diarrhoeal disease||Other water-related infections||Nutrition and anthropometry||Education and cognitive development	Combined hygiene with water and/or sanitation	https://papers.ssrn.com/sol3/papers.cfm?abstract_id=2771018
WEGM049	Bangladesh (Mascie-Taylor, 2003)	The cost-effectiveness of health education in improving knowledge and awareness about intestinal parasites in rural Bangladesh	2003-01-01	Water, Sanitation, and Hygiene (WASH) Evidence Gap Map: 2020 update	Non-Randomized Design	South Asia	Bangladesh	Rural	Health messaging	Water supply behaviour||Construction, use, and maintenance of latrines||Hygiene behaviour	Combined hygiene with water and/or sanitation	https://www.sciencedirect.com/science/article/pii/S1570677X0300073X?via%3Dihub
WEGM050	Bangladesh (Milton, 2007)	A randomised intervention trial to assess two arsenic mitigation options in Bangladesh	2007-01-01	Water, Sanitation, and Hygiene (WASH) Evidence Gap Map: 2020 update	Randomized Controlled Trial (RCT)	South Asia	Bangladesh	Rural	Direct hardware provision	Water supply behaviour||Other water-related infections	Water supply: community provision||Water quality: household provision	https://www.ncbi.nlm.nih.gov/pubmed/17952791
WEGM051	Bangladesh (Najnin, 2017)	Impact of adding hand-washing and water disinfection promotion to oral cholera vaccination on diarrhoea-associated hospitalization in Dhaka, Bangladesh: Evidence from a cluster randomized control trial	2017-01-01	Water, Sanitation, and Hygiene (WASH) Evidence Gap Map: 2020 update	Randomized Controlled Trial (RCT)	South Asia	Bangladesh	Urban	Direct provision with health messaging	Diarrhoeal disease	Combined hygiene with water and/or sanitation	https://www.ncbi.nlm.nih.gov/pmc/articles/PMC5837384/
WEGM052	Bangladesh (Pickering, 2015)	Differences in field effectiveness and adoption between a novel automated chlorination system and household manual chlorination of drinking water in Dhaka, Bangladesh: A randomized controlled trial	2015-01-01	Water, Sanitation, and Hygiene (WASH) Evidence Gap Map: 2020 update	Randomized Controlled Trial (RCT)	South Asia	Bangladesh	Urban	Direct hardware provision	Mortality||Water treatment and storage practices	Water quality: community provision||Water quality: household provision	http://journals.plos.org/plosone/article?id=10.1371/journal.pone.0118397
WEGM053	Bangladesh (Ram, 2015)	Impact of Intensive Handwashing Promotion on Secondary Household Influenza-Like Illness in Rural Bangladesh: Findings from a Randomized Controlled Trial	2015-01-01	Water, Sanitation, and Hygiene (WASH) Evidence Gap Map: 2020 update	Randomized Controlled Trial (RCT)	South Asia	Bangladesh	Rural	Direct provision with psychosocial 'triggering'	Acute respiratory infections	Hygiene: handwashing supplies for household use	http://journals.plos.org/plosone/article?id=10.1371/journal.pone.0125200
WEGM054	Bangladesh (Ram, 2017)	Impact of an Intensive Perinatal Handwashing Promotion Intervention on Maternal Handwashing Behavior in the Neonatal Period: Findings from a Randomized Controlled Trial in Rural Bangladesh	2017-01-01	Water, Sanitation, and Hygiene (WASH) Evidence Gap Map: 2020 update	Randomized Controlled Trial (RCT)	South Asia	Bangladesh	Rural	Psychosocial 'triggering': participatory	Mortality||Hygiene behaviour	Hygiene: improved handwashing practices	https://www.hindawi.com/journals/bmri/2017/6081470/
WEGM055	Bangladesh (Shahid, 1996)	Hand washing with soap reduces diarrhoea and spread of bacterial pathogens in a Bangladesh village	1996-01-01	Water, Sanitation, and Hygiene (WASH) Evidence Gap Map: 2020 update	Non-Randomized Design	South Asia	Bangladesh	Urban	Direct provision with health messaging	Diarrhoeal disease	Hygiene: handwashing supplies for household use	http://www.ncbi.nlm.nih.gov/pubmed/8870400
WEGM056	Bangladesh (Sobsey, 2003)	Chlorination and safe storage of household drinking water in developing countries to reduce waterborne disease	2003-01-01	Water, Sanitation, and Hygiene (WASH) Evidence Gap Map: 2020 update	Randomized Controlled Trial (RCT)	South Asia	Bangladesh	Slum (informal settlement)	Direct hardware provision	Diarrhoeal disease	Water quality: household provision	www.3ieimpact.org/en/evidence/impact-evaluations/details/660/
WEGM057	Bangladesh (Stanton, 1988)	Educational intervention for altering water-sanitation behavior to reduce childhood diarrhea in urban Bangladesh: Impact on nutritional status	1988-01-01	Water, Sanitation, and Hygiene (WASH) Evidence Gap Map: 2020 update	Randomized Controlled Trial (RCT)	South Asia	Bangladesh	Slum (informal settlement)	Health messaging	Diarrhoeal disease||Nutrition and anthropometry	Hygiene: improved handwashing practices||Hygiene: other improved practices (incl. face washing)	http://www.3ieimpact.org/en/evidence/impact-evaluations/details/665/
WEGM058	Bangladesh (Taha, 2000)	Assessment of water use and sanitation behavior of a rural area in Bangladesh	2000-01-01	Water, Sanitation, and Hygiene (WASH) Evidence Gap Map: 2020 update	Non-Randomized Design	South Asia	Bangladesh	Rural	Health messaging	Water supply behaviour||Construction, use, and maintenance of latrines	Combined water supply and sanitation (WSS)	https://www.tandfonline.com/doi/abs/10.1080/00039890009603386
WEGM059	Bangladesh (UNICEF, 2014)	SHEWA-B Programme health impact study report	2014-01-01	Water, Sanitation, and Hygiene (WASH) Evidence Gap Map: 2020 update	Non-Randomized Design	South Asia	Bangladesh	Rural||Urban	Systems-based approaches with health messaging	Water treatment and storage practices||Construction, use, and maintenance of latrines||Hygiene behaviour||Diarrhoeal disease||Acute respiratory infections||Nutrition and anthropometry	Combined hygiene with water and/or sanitation	https://www.unicef.org/evaldatabase/files/WASH_SHEWA-Bangladesh_health_impact_eval.pdf
WEGM060	Benin (Gunther, 2013)	Pumps, germs, and storage: The impact of improved water containers on water quality and health	2013-01-01	Water, Sanitation, and Hygiene (WASH) Evidence Gap Map: 2020 update	Randomized Controlled Trial (RCT)	Sub-Saharan Africa	Benin	Rural	Direct hardware provision	Water treatment and storage practices||Diarrhoeal disease	Water quality: household provision	http://www.3ieimpact.org/en/evidence/impact-evaluations/details/2989/
WEGM061	Benin (Ruben, 2011)	Impact evaluation of drinking water supply and sanitation programmes in rural Benin: The risk of vanishing effects	2011-01-01	Water, Sanitation, and Hygiene (WASH) Evidence Gap Map: 2020 update	Non-Randomized Design	Sub-Saharan Africa	Benin	Rural	Direct provision with health messaging	Water supply behaviour||Water treatment and storage practices||Construction, use, and maintenance of latrines||Hygiene behaviour||Time use||Diarrhoeal disease||Education and cognitive development	Combined water supply and sanitation (WSS)	https://www.oecd.org/countries/benin/49295631.pdf
WEGM062	Bhutan (UNICEF, 2014)	Report on Evaluation of WASH in Schools-2013	2014-01-01	Water, Sanitation, and Hygiene (WASH) Evidence Gap Map: 2020 update	Non-Randomized Design	South Asia	Bhutan	Rural||Urban	Direct provision with health messaging	Other water-related infections||Education and cognitive development	Combined hygiene with water and/or sanitation in school	https://www.unicef.org/evaldatabase/files/Bhutan_Evaluation_of_WASH_in_Schools.pdf
WEGM063	Bolivia (Clasen, 2004)	Reducing diarrhoea through the use of household-based ceramic water filters: A randomised, controlled trial in rural Bolivia	2004-01-01	Water, Sanitation, and Hygiene (WASH) Evidence Gap Map: 2020 update	Randomized Controlled Trial (RCT)	Latin America and the Caribbean	Bolivia	Rural	Direct hardware provision	Diarrhoeal disease	Water quality: household provision	http://www.3ieimpact.org/en/evidence/impact-evaluations/details/648/
WEGM064	Bolivia (Clasen, 2006)	Preventing diarrhoea with household ceramic water filters: Assessment of a pilot project in Bolivia	2006-01-01	Water, Sanitation, and Hygiene (WASH) Evidence Gap Map: 2020 update	Randomized Controlled Trial (RCT)	Latin America and the Caribbean	Bolivia	Rural	Direct hardware provision	Diarrhoeal disease	Water quality: household provision	http://www.3ieimpact.org/en/evidence/impact-evaluations/details/645/
WEGM065	Bolivia (Eder, 2012)	Assessing impact and sustainability of health, water, and sanitation interventions in Bolivia six years post-project	2012-01-01	Water, Sanitation, and Hygiene (WASH) Evidence Gap Map: 2020 update	Non-Randomized Design	Latin America and the Caribbean	Bolivia	Rural	Improving operator performance||Decentralization	Construction, use, and maintenance of latrines||Sustainability and slippage	Combined water supply and sanitation (WSS)	https://www.scielosp.org/scielo.php?script=sci_arttext&pid=S1020-49892012000700007&lng=en&nrm=iso&tlng=en
WEGM066	Bolivia (Lindquist, 2014)	A Cluster Randomized Controlled Trial to Reduce Childhood Diarrhea Using Hollow Fiber Water Filter and/or Hygiene Sanitation Educational Interventions	2014-01-01	Water, Sanitation, and Hygiene (WASH) Evidence Gap Map: 2020 update	Randomized Controlled Trial (RCT)	Latin America and the Caribbean	Bolivia	Urban	Direct hardware provision	Diarrhoeal disease	Water quality: household provision	https://www.ncbi.nlm.nih.gov/pmc/articles/PMC4080561/
WEGM067	Bolivia (Lindquist, 2014)	A Cluster Randomized Controlled Trial to Reduce Childhood Diarrhea Using Hollow Fiber Water Filter and/or Hygiene Sanitation Educational Interventions	2014-01-01	Water, Sanitation, and Hygiene (WASH) Evidence Gap Map: 2020 update	Randomized Controlled Trial (RCT)	Latin America and the Caribbean	Bolivia	Urban	Health messaging	Diarrhoeal disease	Hygiene: other improved practices (incl. face washing)	https://www.ncbi.nlm.nih.gov/pmc/articles/PMC4080561/
WEGM068	Bolivia (Lindquist, 2014)	A Cluster Randomized Controlled Trial to Reduce Childhood Diarrhea Using Hollow Fiber Water Filter and/or Hygiene Sanitation Educational Interventions	2014-01-01	Water, Sanitation, and Hygiene (WASH) Evidence Gap Map: 2020 update	Randomized Controlled Trial (RCT)	Latin America and the Caribbean	Bolivia	Urban	Direct provision with health messaging	Diarrhoeal disease	Combined hygiene with water and/or sanitation	https://www.ncbi.nlm.nih.gov/pmc/articles/PMC4080561/
WEGM069	Bolivia (Mausezahl, 2009)	Solar Drinking Water Disinfection (SODIS) to Reduce Childhood Diarrhoea in Rural Bolivia: A Cluster- Randomized, Controlled Trial	2009-01-01	Water, Sanitation, and Hygiene (WASH) Evidence Gap Map: 2020 update	Randomized Controlled Trial (RCT)	Latin America and the Caribbean	Bolivia	Rural	Direct provision with health messaging	Water treatment and storage practices||Diarrhoeal disease	Water quality: household provision	http://journals.plos.org/plosmedicine/article?id=10.1371/journal.pmed.1000125
WEGM070	Bolivia (Newman, 2002)	An Impact Evaluation of Education, Health, and Water Supply Investments by the Bolivian Social Investment Fund	2002-01-01	Water, Sanitation, and Hygiene (WASH) Evidence Gap Map: 2020 update	Non-Randomized Design	Latin America and the Caribbean	Bolivia	Rural	Decentralization	Water supply behaviour||Diarrhoeal disease	Water supply: community provision	http://www.3ieimpact.org/en/evidence/impact-evaluations/details/507/
WEGM071	Bolivia (Quick, 1996)	Narrow-mouthed water storage vessels and in situ chlorination in a Bolivian community: a simple method to improve drinking water quality	1996-01-01	Water, Sanitation, and Hygiene (WASH) Evidence Gap Map: 2020 update	Randomized Controlled Trial (RCT)	Latin America and the Caribbean	Bolivia	Rural	Direct hardware provision	Water treatment and storage practices	Water quality: household provision	https://www.cdc.gov/safewater/publications_pages/1996/quick_1996.pdf
WEGM072	Bolivia (Quick, 1999)	Diarrhoea prevention in Bolivia through point-of-use water treatment and safe storage: a promising new strategy	1999-01-01	Water, Sanitation, and Hygiene (WASH) Evidence Gap Map: 2020 update	Randomized Controlled Trial (RCT)	Latin America and the Caribbean	Bolivia	Urban	Direct provision with health messaging	Water treatment and storage practices||Diarrhoeal disease	Water quality: household provision	http://www.3ieimpact.org/en/evidence/impact-evaluations/details/698/
WEGM073	Bolivia (Sobsey, 2003)	Chlorination and safe storage of household drinking water in developing countries to reduce waterborne disease	2003-01-01	Water, Sanitation, and Hygiene (WASH) Evidence Gap Map: 2020 update	Randomized Controlled Trial (RCT)	Latin America and the Caribbean	Bolivia	Urban	Direct hardware provision	Diarrhoeal disease	Water quality: household provision	www.3ieimpact.org/en/evidence/impact-evaluations/details/660/
WEGM074	Brazil (Barreto, 2007)	Effect of city-wide sanitation programme on reduction in rate of childhood diarrhoea in northeast Brazil: assessment by two cohort studies	2007-01-01	Water, Sanitation, and Hygiene (WASH) Evidence Gap Map: 2020 update	Non-Randomized Design	Latin America and the Caribbean	Brazil	Urban	Direct hardware provision	Diarrhoeal disease||Other water-related infections||Construction, use, and maintenance of latrines	Sanitation: safe waste disposal system	https://www.ncbi.nlm.nih.gov/pmc/articles/PMC2212752/
WEGM075	Brazil (Bobonis, 2017)	Vulnerability and Clientelism	2017-01-01	Water, Sanitation, and Hygiene (WASH) Evidence Gap Map: 2020 update	Randomized Controlled Trial (RCT)	Latin America and the Caribbean	Brazil	Rural	Direct hardware provision	Income, consumption, and poverty||Political engagement	Water supply: household provision	https://www.economics.utoronto.ca/public/workingPapers/tecipa-586.pdf
WEGM076	Brazil (Kirchhoff, 1985)	Feasibility and efficacy of in-home water chlorination in rural North-eastern Brazil	1985-01-01	Water, Sanitation, and Hygiene (WASH) Evidence Gap Map: 2020 update	Non-Randomized Design	Latin America and the Caribbean	Brazil	Rural	Direct hardware provision	Diarrhoeal disease	Water quality: household provision	http://www.3ieimpact.org/en/evidence/impact-evaluations/details/653/
WEGM077	Brazil (Moraes, 2003)	Impact of drainage and sewerage on diarrhoea in poor urban areas in Salvador, Brazil	2003-01-01	Water, Sanitation, and Hygiene (WASH) Evidence Gap Map: 2020 update	Non-Randomized Design	Latin America and the Caribbean	Brazil	Urban	Direct hardware provision	Diarrhoeal disease	Sanitation: safe waste disposal system	http://www.ncbi.nlm.nih.gov/pubmed/14584367
WEGM078	Brazil (Moraes, 2004)	Impact of drainage and sewerage on intestinal nematode infections in poor urban areas in Salvador, Brazil	2004-01-01	Water, Sanitation, and Hygiene (WASH) Evidence Gap Map: 2020 update	Non-Randomized Design	Latin America and the Caribbean	Brazil	Urban	Direct hardware provision	Other water-related infections	Sanitation: safe waste disposal system	https://researchonline.lshtm.ac.uk/id/eprint/14912/
WEGM079	Brazil (Rasella, 2013)	Impact of the Water for All Program (PAT) on childhood morbidity and mortality from diarrhea in the Bahia State, Brazil	2013-01-01	Water, Sanitation, and Hygiene (WASH) Evidence Gap Map: 2020 update	Non-Randomized Design	Latin America and the Caribbean	Brazil	Rural||Urban	Direct hardware provision	Diarrhoeal disease||Mortality	Combined water supply and sanitation (WSS)	http://www.scielo.br/scielo.php?script=sci_arttext&pid=S0102-311X2013000100006
WEGM080	Burkina Faso (Briand, 2017)	Impact of improved water services in informal neighbourhoods in Ouagadougou	2017-01-01	Water, Sanitation, and Hygiene (WASH) Evidence Gap Map: 2020 update	Non-Randomized Design	Sub-Saharan Africa	Burkina Faso	Slum (informal settlement)	Subsidies and microfinance	Time use||Income, consumption, and poverty	Water supply: community provision||Water supply: household provision	https://www.tandfonline.com/doi/abs/10.1080/00036846.2016.1221044?journalCode=raec20
WEGM081	Burundi (Mosler, 2017)	Improved latrine cleanliness through behaviour change and changes in quality of latrine construction: a longitudinal intervention study in rural Burundi	2017-01-01	Water, Sanitation, and Hygiene (WASH) Evidence Gap Map: 2020 update	Non-Randomized Design	Sub-Saharan Africa	Burundi	Rural	Psychosocial 'triggering': directive	Construction, use, and maintenance of latrines	Sanitation: latrines for household use	https://www.tandfonline.com/doi/abs/10.1080/09603123.2017.1373274
WEGM082	Cambodia (Ben Yishay, 2017)	Microcredit and willingness to pay for environmental quality: Evidence from a randomized-controlled trial of finance for sanitation in rural Cambodia	2017-01-01	Water, Sanitation, and Hygiene (WASH) Evidence Gap Map: 2020 update	Randomized Controlled Trial (RCT)	East Asia and Pacific	Cambodia	Rural	Subsidies and microfinance	Construction, use, and maintenance of latrines||Willingness to pay	Sanitation: latrines for household use	https://www.sciencedirect.com/science/article/pii/S0095069616304405
WEGM083	Cambodia (Brown, 2007)	Improving household drinking water quality: Use of ceramic filters in Cambodia	2007-01-01	Water, Sanitation, and Hygiene (WASH) Evidence Gap Map: 2020 update	Non-Randomized Design	East Asia and Pacific	Cambodia	Rural	Subsidies and microfinance||Private sector and small-scale independent provider involvement	Diarrhoeal disease	Water quality: household provision	https://www.unicef.org/eapro/WSP_UNICEF_FN_CWP_Final.pdf
WEGM084	Cambodia (Brown, 2008)	Local drinking water filters reduce diarrheal disease in Cambodia: a randomized, controlled trial of the ceramic water purifier	2008-01-01	Water, Sanitation, and Hygiene (WASH) Evidence Gap Map: 2020 update	Randomized Controlled Trial (RCT)	East Asia and Pacific	Cambodia	Rural	Direct hardware provision	Diarrhoeal disease	Water quality: household provision	http://www.3ieimpact.org/en/evidence/impact-evaluations/details/343/
WEGM085	Cambodia (Brown, 2017)	Seeing, Believing, and Behaving: Heterogeneous Effects of an Information Intervention on Household Water Treatment	2017-01-01	Water, Sanitation, and Hygiene (WASH) Evidence Gap Map: 2020 update	Randomized Controlled Trial (RCT)	East Asia and Pacific	Cambodia	Urban	Health messaging	Water treatment and storage practices	Water quality: household provision	https://www.sciencedirect.com/science/article/pii/S0095069616302042
WEGM086	Cambodia (Chase, 2015)	Addressing the behavioural constraints to latrine uptake: effectiveness of a behaviour-change campaign in rural Cambodia	2015-01-01	Water, Sanitation, and Hygiene (WASH) Evidence Gap Map: 2020 update	Non-Randomized Design	East Asia and Pacific	Cambodia	Rural	Psychosocial 'triggering': participatory	Construction, use, and maintenance of latrines	Sanitation: latrines for household use	https://www.developmentbookshelf.com/doi/abs/10.3362/1756-3488.2015.032
WEGM087	Cambodia (Hunter, 2013)	Water source and diarrhoeal disease risk in children under 5 years old in Cambodia: a prospective diary based study	2013-01-01	Water, Sanitation, and Hygiene (WASH) Evidence Gap Map: 2020 update	Non-Randomized Design	East Asia and Pacific	Cambodia	Rural	Private sector and small-scale independent provider involvement	Diarrhoeal disease	Water supply: community provision	https://www.ncbi.nlm.nih.gov/pmc/articles/PMC4029329/
WEGM088	Cambodia (Hunter, 2014)	Impact of the Provision of Safe Drinking Water on School Absence Rates in Cambodia: A Quasi-Experimental Study	2014-01-01	Water, Sanitation, and Hygiene (WASH) Evidence Gap Map: 2020 update	Non-Randomized Design	East Asia and Pacific	Cambodia	Rural	Direct hardware provision	Education and cognitive development	Water supply: in school	http://journals.plos.org/plosone/article?id=10.1371/journal.pone.0091847
WEGM089	Cambodia (McGuigan, 2011)	High compliance randomized controlled field trial of solar disinfection of drinking water and its impact on childhood diarrhea in rural cambodia	2011-01-01	Water, Sanitation, and Hygiene (WASH) Evidence Gap Map: 2020 update	Randomized Controlled Trial (RCT)	East Asia and Pacific	Cambodia	Rural	Direct hardware provision	Diarrhoeal disease||Water treatment and storage practices	Water quality: household provision	https://pubs.acs.org/doi/abs/10.1021/es201313x
WEGM090	Cambodia (Stauber, 2012)	Cluster Randomized Controlled Trial of the Plastic BioSand Water Filter in Cambodia	2012-01-01	Water, Sanitation, and Hygiene (WASH) Evidence Gap Map: 2020 update	Randomized Controlled Trial (RCT)	East Asia and Pacific	Cambodia	Rural	Subsidies and microfinance	Diarrhoeal disease||Water treatment and storage practices	Water quality: household provision	http://www.3ieimpact.org/en/evidence/impact-evaluations/details/2995/
WEGM091	Cambodia, Indonesia, Laos (Duijster, 2017)	Fit for school' - a school-based water, sanitation and hygiene programme to improve child health: Results from a longitudinal study in Cambodia, Indonesia and Lao PDR	2017-01-01	Water, Sanitation, and Hygiene (WASH) Evidence Gap Map: 2020 update	Non-Randomized Design	East Asia and Pacific	Cambodia||Indonesia||Laos	Urban	Direct provision with health messaging	Other water-related infections||Nutrition and anthropometry	Combined hygiene with water and/or sanitation in school	https://www.ncbi.nlm.nih.gov/pmc/articles/PMC5382467/
WEGM092	Cameroon (Graf, 2010)	Health gains from solar water disinfection (SODIS): evaluation of a water quality intervention in Yaounde, Cameroon	2010-01-01	Water, Sanitation, and Hygiene (WASH) Evidence Gap Map: 2020 update	Non-Randomized Design	Sub-Saharan Africa	Cameroon	Slum (informal settlement)	Health messaging	Water treatment and storage practices||Diarrhoeal disease	Water quality: household provision	https://pdfs.semanticscholar.org/8d33/9c4785379e4879bfc823a5a374d137ef811f.pdf
WEGM093	Cameroon (Kamga, 2010)	The impact of Health Education on the Prevalence of Faecalorally Transmitted Parasitic Infections among School Children in a Rural Community in Cameroon	2010-01-01	Water, Sanitation, and Hygiene (WASH) Evidence Gap Map: 2020 update	Non-Randomized Design	Sub-Saharan Africa	Cameroon	Rural	Health messaging	Other water-related infections	Hygiene: improved handwashing practices||Hygiene: other improved practices (incl. face washing)	https://www.ncbi.nlm.nih.gov/pmc/articles/PMC3201601/
WEGM094	Chad (Lilje, 2018)	Effects of a behavior change campaign on household drinking water disinfection in the Lake Chad basin using the RANAS approach	2018-01-01	Water, Sanitation, and Hygiene (WASH) Evidence Gap Map: 2020 update	Non-Randomized Design	Sub-Saharan Africa	Chad	Rural	Psychosocial 'triggering': directive	Water treatment and storage practices	Water quality: household provision	https://www.sciencedirect.com/science/article/pii/S004896971732853X?via%3Dihub
WEGM095	China (Ban, 2015)	Effects of multiple cleaning and disinfection interventions on infectious diseases in children: a group randomized trial in China	2015-01-01	Water, Sanitation, and Hygiene (WASH) Evidence Gap Map: 2020 update	Non-Randomized Design	East Asia and Pacific	China	Urban	Direct provision with health messaging	Diarrhoeal disease||Acute respiratory infections||Education and cognitive development	Hygiene: handwashing supplies for household use||Hygiene: handwashing supplies in school||Hygiene: other improved practices (incl. face washing)	http://www.besjournal.com/Articles/Archive/2015/No11/201512/t20151218_123670.html
WEGM096	China (Bieri, 2013)	Health-Education Package to Prevent Worm Infections in Chinese Schoolchildren	2013-01-01	Water, Sanitation, and Hygiene (WASH) Evidence Gap Map: 2020 update	Randomized Controlled Trial (RCT)	East Asia and Pacific	China	Rural	Health messaging	Hygiene behaviour||Other water-related infections	Hygiene: improved handwashing practices||Hygiene: other improved practices (incl. face washing)	https://www.nejm.org/doi/full/10.1056/NEJMoa1204885
WEGM097	China (Bowen, 2007)	A cluster-randomized controlled trial evaluating the effect of a handwashing-promotion program in Chinese primary schools	2007-01-01	Water, Sanitation, and Hygiene (WASH) Evidence Gap Map: 2020 update	Randomized Controlled Trial (RCT)	East Asia and Pacific	China	Rural||Urban	Health messaging	Diarrhoeal disease||Acute respiratory infections||Education and cognitive development	Hygiene: improved handwashing practices||Hygiene: handwashing supplies in school	http://www.3ieimpact.org/en/evidence/impact-evaluations/details/1502/
WEGM098	China (Dickey, 2015)	Program Evaluation of a Sanitation Marketing Campaign Among the Bai in China: A Strategy for Cysticercosis Reduction	2015-01-01	Water, Sanitation, and Hygiene (WASH) Evidence Gap Map: 2020 update	Non-Randomized Design	East Asia and Pacific	China	Rural	Systems-based approaches with health messaging	Other water-related infections	Sanitation: latrines for household use	http://journals.sagepub.com/doi/abs/10.1177/1524500415569548?journalCode=smqa
WEGM099	China (Lou, 1990)	Effectiveness evaluation and cost-effectiveness estimate for diarrhoea control by environment improvement in rural area.	1990-01-01	Water, Sanitation, and Hygiene (WASH) Evidence Gap Map: 2020 update	Non-Randomized Design	East Asia and Pacific	China	Rural	Direct hardware provision	Diarrhoeal disease	Water supply: community provision||Combined water supply and sanitation (WSS)	http://www.ncbi.nlm.nih.gov/pubmed/2117997
WEGM100	China (Steinmann, 2015)	Control of soil-transmitted helminthiasis in Yunnan province, People's Republic of China: experiences and lessons from a 5-year multi-intervention trial	2015-01-01	Water, Sanitation, and Hygiene (WASH) Evidence Gap Map: 2020 update	Non-Randomized Design	East Asia and Pacific	China	Rural	Direct provision with health messaging	Other water-related infections	Combined hygiene with water and/or sanitation	https://www.sciencedirect.com/science/article/pii/S0001706X14003131
WEGM101	China (Wang, 1989)	Reduction of enteric infectious disease in rural China by providing deep-well tap water	1989-01-01	Water, Sanitation, and Hygiene (WASH) Evidence Gap Map: 2020 update	Non-Randomized Design	East Asia and Pacific	China	Rural	Direct hardware provision	Diarrhoeal disease||Other water-related infections	Water supply: household provision	https://www.ncbi.nlm.nih.gov/pmc/articles/PMC2491231/
WEGM102	China (Wang, 2013)	Evaluation of an educational intervention on villagers' knowledge, attitude, and behaviour regarding transmission of Schistosoma japonicum in Sichuan province, China	2013-01-01	Water, Sanitation, and Hygiene (WASH) Evidence Gap Map: 2020 update	Randomized Controlled Trial (RCT)	East Asia and Pacific	China	Rural	Health messaging	Open defecation||Hygiene behaviour	Hygiene: other improved practices (incl. face washing)	https://www.ncbi.nlm.nih.gov/pmc/articles/PMC5746315/
WEGM103	China (Xiao, 1997)	Evaluation of effectiveness of comprehensive control for diarrhea diseases in rural areas of East Fujian and analysis of its cost-benefit	1997-01-01	Water, Sanitation, and Hygiene (WASH) Evidence Gap Map: 2020 update	Non-Randomized Design	East Asia and Pacific	China	Rural	Direct provision with health messaging	Diarrhoeal disease	Combined hygiene with water and/or sanitation	http://www.ncbi.nlm.nih.gov/pubmed/9812637
WEGM104	Colombia (Clasen, 2005)	Household-based ceramic water filters for the prevention of diarrhea: a randomized, controlled trial of a pilot program in Colombia	2005-01-01	Water, Sanitation, and Hygiene (WASH) Evidence Gap Map: 2020 update	Randomized Controlled Trial (RCT)	Latin America and the Caribbean	Colombia	Rural	Direct hardware provision	Diarrhoeal disease	Water quality: household provision	http://www.3ieimpact.org/en/evidence/impact-evaluations/details/611/
WEGM105	Colombia (Correa, 2012)	A cluster-randomized controlled trial of handrubs for prevention of infectious diseases among children in Colombia	2012-01-01	Water, Sanitation, and Hygiene (WASH) Evidence Gap Map: 2020 update	Randomized Controlled Trial (RCT)	Latin America and the Caribbean	Colombia	Urban	Direct hardware provision	Diarrhoeal disease||Acute respiratory infections||Hygiene behaviour	Hygiene: handwashing supplies in school	https://www.scielosp.org/scielo.php?script=sci_arttext&pid=S1020-49892012000600005&lng=en&nrm=iso&tlng=en
WEGM106	Colombia (Granados, 2014)	Water Reforms, Decentralization and Child Mortality in Colombia, 1990-2005	2014-01-01	Water, Sanitation, and Hygiene (WASH) Evidence Gap Map: 2020 update	Natural Experiment	Latin America and the Caribbean	Colombia	Rural||Urban	Private sector and small-scale independent provider involvement	Mortality	Combined water supply and sanitation (WSS)	https://www.sciencedirect.com/science/article/pii/S0305750X13000132
WEGM107	Colombia (Overgaard, 2016)	A Cluster-Randomized Controlled Trial to Reduce Diarrheal Disease and Dengue Entomological Risk Factors in Rural Primary Schools in Colombia	2016-01-01	Water, Sanitation, and Hygiene (WASH) Evidence Gap Map: 2020 update	Randomized Controlled Trial (RCT)	Latin America and the Caribbean	Colombia	Rural	Direct provision with health messaging	Education and cognitive development	Combined hygiene with water and/or sanitation in school	https://www.ncbi.nlm.nih.gov/pmc/articles/PMC5098800/
WEGM108	Completed: Bangladesh (Cocciolo, 2020)	Access to safe drinking water Experimental evidence from new water sources in Bangladesh	2020-01-01	Water, Sanitation, and Hygiene (WASH) Evidence Gap Map: 2020 update	Randomized Controlled Trial (RCT)	South Asia	Bangladesh	Rural	Direct provision||Subsidy and microfinance	Water supply behaviour||Water treatment and storage practices	Water supply: community provision	https://www.3ieimpact.org/evidence-hub/publications/impact-evaluations/access-safe-drinking-water-experimental-evidence-new
WEGM109	Completed: Bangladesh (Rabbani, 2017)	Can Leaders Promote Better Health Behavior? Learning from a Sanitation and Hygiene Communication Experiment in Rural Bangladesh	2017-01-01	Water, Sanitation, and Hygiene (WASH) Evidence Gap Map: 2020 update	Randomized Controlled Trial (RCT)	South Asia	Bangladesh	Rural	Improving operator performance	Construction, use, and maintenance of latrines||Open defecation||Hygiene behaviour	Combined hygiene with water and/or sanitation	http://www.sandeeonline.org/uploads/documents/publication/1109_PUB_WP_122-17_Atonu_Rabbani.pdf
WEGM110	Completed: Ecuador (Oviedo, 2017)	Texting for Nutrition	2017-01-01	Water, Sanitation, and Hygiene (WASH) Evidence Gap Map: 2020 update	Randomized Controlled Trial (RCT)	Latin America and the Caribbean	Ecuador	Rural||Urban	Health messaging	Water treatment and storage practices||Hygiene behaviour||Nutrition and anthropometry	Combined hygiene with water and/or sanitation	http://documents.worldbank.org/curated/en/138251504813180338/pdf/119626-WP-P150432-PUBLIC-wash.pdf
WEGM111	Completed: Ethiopia (Delea, 2020)	The impact of enhanced, demand-side sanitation and hygiene promotion on sustained behaviour change and mental well-being in Ethiopia	2020-01-01	Water, Sanitation, and Hygiene (WASH) Evidence Gap Map: 2020 update	Randomized Controlled Trial (RCT)	Sub-Saharan Africa	Ethiopia	Rural	Psychosocial 'triggering': participatory	Construction, use, and maintenance of latrines||Open defecation||Hygiene behaviour||Sustainability and slippage||Safety and vulnerability||Psychosocial health	Combined hygiene with water and/or sanitation	http://www.3ieimpact.org/en/evidence/impact-evaluations/details/6283/
WEGM112	Completed: India (Armand, 2020)	Community toilet use in slums: willingness to pay and the role of informational and supply side constraints	2020-01-01	Water, Sanitation, and Hygiene (WASH) Evidence Gap Map: 2020 update	Randomized Controlled Trial (RCT)	South Asia	India	Slum (informal settlement)	Improving operator performance||Systems-based approaches with health messaging	Willingness to pay||Construction, use, and maintenance of latrines||Open defecation	Sanitation: latrines for communal use	http://www.3ieimpact.org/en/evidence/impact-evaluations/details/6281/
WEGM113	Completed: India (Chauhan, 2019)	Vaparshun: a cluster randomised controlled trial in Gujarat, India	2019-01-01	Water, Sanitation, and Hygiene (WASH) Evidence Gap Map: 2020 update	Randomized Controlled Trial (RCT)	South Asia	India	Rural	Psychosocial 'triggering': participatory	Construction, use, and maintenance of latrines||Open defecation	Sanitation: latrines for household use	http://www.3ieimpact.org/en/evidence/impact-evaluations/details/6279/
WEGM114	Completed: India (Dreibelbis, 2018)	Access to household water quality information leads to safer water: a cluster randomized controlled trial in India	2018-01-01	Water, Sanitation, and Hygiene (WASH) Evidence Gap Map: 2020 update	Randomized Controlled Trial (RCT)	South Asia	India	Rural	Health messaging	Water treatment and storage practices	Water quality: household provision	https://clinicaltrials.gov/ct2/show/NCT03021434
WEGM115	Completed: India (Dreibelbis, 2019)	The evaluation of a sanitation intervention on sanitation-related emotional and psychological well-being among women and girls in Bihar	2019-01-01	Water, Sanitation, and Hygiene (WASH) Evidence Gap Map: 2020 update	Non-Randomized Design	South Asia	India	Rural	Systems-based approaches with psychosocial 'triggering'	Construction, use, and maintenance of latrines||Open defecation||Time use||Diarrhoeal disease||Other water-related infections||Psychosocial health||Safety and vulnerability	Sanitation: latrines for household use	http://www.3ieimpact.org/en/evidence/impact-evaluations/details/5828/
WEGM116	Completed: India (Friedrich, 2019)	Promoting latrine use in Karnataka, India using the Risks, Attitudes, Norms, Abilities and Self-regulation approach to behaviour change	2019-01-01	Water, Sanitation, and Hygiene (WASH) Evidence Gap Map: 2020 update	Randomized Controlled Trial (RCT)	South Asia	India	Rural	Psychosocial 'triggering': directive||Psychosocial 'triggering': participatory	Construction, use, and maintenance of latrines||Open defecation||Hygiene behaviour	Sanitation: latrines for household use	https://www.3ieimpact.org/sites/default/files/2019-08/gfr-TW14.1010-%20Latrine-Use-Karnataka.pdf
WEGM117	Completed: India (McGuinness, 2020)	A stepped wedge cluster-randomized trial assessing the impact of a riverbank filtration intervention to improve access to safe water on health in rural India	2020-01-01	Water, Sanitation, and Hygiene (WASH) Evidence Gap Map: 2020 update	Randomized Controlled Trial (RCT)	South Asia	India	Rural	Direct provision with health messaging	Diarrhoeal disease	Water supply: community provision||Water quality: community provision	https://pubmed.ncbi.nlm.nih.gov/31264565/
WEGM118	Completed: India (Reese, 2019)	Assessing longer-term effectiveness of a combined household-level piped water and sanitation intervention on child diarrhoea,acute respiratory infection, soil-transmitted helminth infection and nutritional status: a matched cohort study in rural Odisha, India	2019-01-01	Water, Sanitation, and Hygiene (WASH) Evidence Gap Map: 2020 update	Non-Randomized Design	South Asia	India	Rural	Direct provision with psychosocial 'triggering'	Water supply behaviour||Construction, use, and maintenance of latrines||Hygiene behaviour||Other water-related infections||Nutrition and anthropometry||Political engagement	Combined water supply and sanitation (WSS)	https://pubmed.ncbi.nlm.nih.gov/31363748/
WEGM119	Completed: India (Viswanathan, 2020)	Impact evaluation of a behaviourally informed intervention to improve toilet use in rural Bihar, India	2020-01-01	Water, Sanitation, and Hygiene (WASH) Evidence Gap Map: 2020 update	Randomized Controlled Trial (RCT)	South Asia	India	Rural	Psychosocial 'triggering': directive	Construction, use, and maintenance of latrines	Sanitation: latrines for household use	https://www.3ieimpact.org/evidence-hub/publications/impact-evaluations/improving-households-attitudes-and-behaviours-increase
WEGM120	Completed: Indonesia (Gray, 2019)	Impact of the “BA Latrine” intervention on soil-transmitted helminth infections in Central Java, Indonesia: a pilot study	2019-01-01	Water, Sanitation, and Hygiene (WASH) Evidence Gap Map: 2020 update	Randomized Controlled Trial (RCT)	East Asia and Pacific	Indonesia	Rural	Direct provision with health messaging	Other water-related infections||Nutrition and anthropometry	Sanitation: latrines for household use	https://www.ncbi.nlm.nih.gov/pmc/articles/PMC6958350/
WEGM121	Completed: Kenya (Acey, 2018)	Assessing willingness-to-pay of water utility customers for a pro-poor sanitation surcharge in Kenyan cities.	2018-01-01	Water, Sanitation, and Hygiene (WASH) Evidence Gap Map: 2020 update	Non-Randomized Design	Sub-Saharan Africa		Urban	Subsidies and microfinance	Willingness to pay	Sanitation: safe waste disposal system	https://www.sciencedirect.com/science/article/pii/S0305750X18304108
WEGM122	Completed: Kenya (Dupas, 2016)	Targeting health subsidies through a non-price mechanism: a randomized controlled trial in Kenya	2016-01-01	Water, Sanitation, and Hygiene (WASH) Evidence Gap Map: 2020 update	Randomized Controlled Trial (RCT)	Sub-Saharan Africa	Kenya	Rural	Psychosocial 'triggering': directive||Subsidies and microfinance	Water treatment and storage practices	Water quality: household provision	https://science.sciencemag.org/content/353/6302/889
WEGM123	Completed: Kenya (Peletz, 2019)	Assessing the demand for plastic latrine slabs in rural Kenya	2019-01-01	Water, Sanitation, and Hygiene (WASH) Evidence Gap Map: 2020 update	Randomized Controlled Trial (RCT)	Sub-Saharan Africa	Kenya	Rural	Subsidies and microfinance||Private sector and small-scale independent provider involvement	Willingness to pay||Diarrhoeal disease	Sanitation: latrines for household use	https://www.ncbi.nlm.nih.gov/pmc/articles/PMC6726948/
WEGM124	Completed: Mozambique (Knee, 2015)	Effects of an urban sanitation intervention on childhood enteric infection and diarrhoea in Mozambique	2020-01-01	Water, Sanitation, and Hygiene (WASH) Evidence Gap Map: 2020 update	Non-Randomized Design	Sub-Saharan Africa	Mozambique	Slum (informal settlement)	Decentralization	Other water-related infections	Sanitation: latrines for communal use	http://bmjopen.bmj.com/content/bmjopen/5/6/e008215.full.pdf
WEGM125	Completed: Nepal (Vijayaraghavan, 2018)	Impact Evaluation of Small Towns Water Supply and Sanitation Sector Project in Nepal	2018-01-01	Water, Sanitation, and Hygiene (WASH) Evidence Gap Map: 2020 update	Non-Randomized Design	South Asia	Nepal	Urban	Systems-based approaches with health messaging	Water supply behaviour||Time use||Sustainability and slippage||Diarrhoeal disease||Other water-related infections||Education and cognitive development||Income, consumption, and poverty	Combined hygiene with water and/or sanitation	https://www.adb.org/documents/impact-cost-shared-water-supply-services-household-welfare-small-towns-ex-post-impact
WEGM126	Completed: Nigeria (Augsburg, 2019)	The effectiveness of the Sustainable Total Sanitation program in Nigeria: a cluster randomized trial on demand creation	2019-01-01	Water, Sanitation, and Hygiene (WASH) Evidence Gap Map: 2020 update	Randomized Controlled Trial (RCT)	Sub-Saharan Africa	Nigeria	Rural||Urban	Psychosocial 'triggering': participatory||Private sector and small-scale independent provider involvement||Systems-based approaches with psychosocial 'triggering'	Construction, use, and maintenance of latrines||Open defecation||Nutrition and anthropometry	Sanitation: latrines for household use	http://isrctn.com/ISRCTN74165567
WEGM127	Completed: Philippines (Chase, 2019)	Final evaluation report on integrating sanitation programming in the PANTAWID PAMILYA Porgramme (Philippines)	2019-01-01	Water, Sanitation, and Hygiene (WASH) Evidence Gap Map: 2020 update	Randomized Controlled Trial (RCT)	East Asia and Pacific	Philippines	Rural	Subsidies and microfinance	Construction, use, and maintenance of latrines||Open defecation	Sanitation: latrines for household use	http://pubdocs.worldbank.org/en/772751587563085022/Final-Evaluation-Report-on-Integrating-Sanitation-Programming-in-the-Philippines-Pantawid-Pamilya-Program.pdf
WEGM128	Completed: Rwanda (Nagel)	Effects of a large-scale distribution of water filters and natural draft rocket-style cookstoves on diarrhea and acute respiratory infection: a cluster-randomized controlled trial in Western Province, Rwanda	2019-01-01	Water, Sanitation, and Hygiene (WASH) Evidence Gap Map: 2020 update	Randomized Controlled Trial (RCT)	Sub-Saharan Africa	Rwanda	Rural	Direct provision with health messaging	Acute respiratory infections	Combined hygiene with water and/or sanitation	https://www.sciencedirect.com/science/article/pii/S2451865416300266
WEGM129	Completed: Timor-Leste (Clarke, 2018)	(S)WASH-D for Worms: A pilot study investigating the differential impact of school-versus community-based integrated control programs for soil-transmitted helminths	2018-01-01	Water, Sanitation, and Hygiene (WASH) Evidence Gap Map: 2020 update	Randomized Controlled Trial (RCT)	East Asia and Pacific	Timor-Leste	Rural	Health messaging||Psychosocial 'triggering': participatory	Other water-related infections||Nutrition and anthropometry	Combined hygiene with water and/or sanitation	https://journals.plos.org/plosntds/article?id=10.1371/journal.pntd.0006389
WEGM130	Dominican Republic (Aiken, 2011)	An assessment of continued use and health impact of the concrete biosand filter in Bonao, Dominican Republic	2011-01-01	Water, Sanitation, and Hygiene (WASH) Evidence Gap Map: 2020 update	Non-Randomized Design	Latin America and the Caribbean	Dominican Republic	Rural	Direct hardware provision	Water treatment and storage practices||Sustainability and slippage||Diarrhoeal disease	Water quality: household provision	http://wpt.iwaponline.com/content/1/2/wpt2006031
WEGM131	Dominican Republic (Clasen, 2006)	Household-Based Ceramic Water Filters for the Treatment of Drinking Water in Disaster Response: An Assessment of a Pilot Programme in the Dominican Republic	2006-01-01	Water, Sanitation, and Hygiene (WASH) Evidence Gap Map: 2020 update	Randomized Controlled Trial (RCT)	Latin America and the Caribbean	Dominican Republic	Urban	Direct hardware provision	Water treatment and storage practices	Water quality: household provision	https://www.ncbi.nlm.nih.gov/pmc/articles/PMC3144831/
WEGM132	Dominican Republic (Stauber, 2009)	A Randomized Controlled Trial of the Concrete Biosand Filter and Its Impact on Diarrheal Disease in Bonao, Dominican Republic	2009-01-01	Water, Sanitation, and Hygiene (WASH) Evidence Gap Map: 2020 update	Randomized Controlled Trial (RCT)	Latin America and the Caribbean	Dominican Republic	Urban	Direct hardware provision	Diarrhoeal disease||Water treatment and storage practices	Water quality: household provision	http://www.3ieimpact.org/en/evidence/impact-evaluations/details/661/
WEGM133	DR Congo (Boisson, 2010)	Field Assessment of a Novel Household-Based Water Filtration Device: A Randomised, Placebo-Controlled Trial in the Democratic Republic of Congo	2010-01-01	Water, Sanitation, and Hygiene (WASH) Evidence Gap Map: 2020 update	Randomized Controlled Trial (RCT)	Sub-Saharan Africa	Congo (Democratic Republic of the)	Rural	Direct hardware provision	Water treatment and storage practices||Diarrhoeal disease||Mortality	Water quality: household provision	http://www.3ieimpact.org/en/evidence/impact-evaluations/details/1117/
WEGM134	DR Congo (Haggerty, 1994)	Community-based Hygiene Education to Reduce Diarrhoeal Disease in Rural Zaire: Impact of the Intervention on Diarrhoeal Morbidity	1994-01-01	Water, Sanitation, and Hygiene (WASH) Evidence Gap Map: 2020 update	Non-Randomized Design	Sub-Saharan Africa	Congo (Democratic Republic of the)	Rural	Health messaging	Diarrhoeal disease	Hygiene: improved handwashing practices||Hygiene: other improved practices (incl. face washing)	https://www.ncbi.nlm.nih.gov/pubmed/7860156
WEGM135	DR Congo (Tonglet, 1992)	Can improvements in water supply reduce childhood diarrhoea?	1992-01-01	Water, Sanitation, and Hygiene (WASH) Evidence Gap Map: 2020 update	Non-Randomized Design	Sub-Saharan Africa	Congo (Democratic Republic of the)	Rural	Direct hardware provision	Diarrhoeal disease||Water treatment and storage practices	Water supply: community provision	http://heapol.oxfordjournals.org/content/7/3/260.abstract
WEGM136	Ecuador (Galdo, 2005)	An Impact Evaluation of a Potable Water and Sewerage Expansion in Quito: Is Water Enough?	2005-01-01	Water, Sanitation, and Hygiene (WASH) Evidence Gap Map: 2020 update	Non-Randomized Design	Latin America and the Caribbean	Ecuador	Urban	Improving operator performance	Mortality	Combined water supply and sanitation (WSS)	http://www.3ieimpact.org/en/evidence/impact-evaluations/details/77/
WEGM137	Ecuador (Pellegrini, 2018)	Behavioral Responses to Information on Contaminated Drinking Water: Randomized Evidence from the Ecuadorian Amazon	2018-01-01	Water, Sanitation, and Hygiene (WASH) Evidence Gap Map: 2020 update	Randomized Controlled Trial (RCT)	Latin America and the Caribbean	Ecuador	Rural	Health messaging	Water treatment and storage practices	Water quality: household provision	http://www.3ieimpact.org/en/evidence/impact-evaluations/details/3108/
WEGM138	Egypt (Abou-Ali, 2009)	Evaluating the impact of Egyptian Social Fund for Development programmes	2009-01-01	Water, Sanitation, and Hygiene (WASH) Evidence Gap Map: 2020 update	Non-Randomized Design	Middle East and North Africa	Egypt	Rural||Urban	Decentralization	Diarrhoeal disease||Mortality	Water supply: community provision	https://elibrary.worldbank.org/doi/abs/10.1596/1813-9450-4993
WEGM139	Egypt (Abou-Ali, 2009)	Evaluating the impact of Egyptian Social Fund for Development programmes	2009-01-01	Water, Sanitation, and Hygiene (WASH) Evidence Gap Map: 2020 update	Non-Randomized Design	Middle East and North Africa	Egypt	Rural||Urban	Decentralization	Other water-related infections||Income, consumption, and poverty	Water supply: community provision||Sanitation: safe waste disposal system	https://elibrary.worldbank.org/doi/abs/10.1596/1813-9450-4993
WEGM140	Egypt (Roushdy, 2013)	The Impact Of Water Supply And Sanitation On Child Health: Evidence From Egypt	2013-01-01	Water, Sanitation, and Hygiene (WASH) Evidence Gap Map: 2020 update	Non-Randomized Design	Middle East and North Africa	Egypt	Rural||Urban	Direct hardware provision	Water treatment and storage practices||Diarrhoeal disease	Combined water supply and sanitation (WSS)	https://developmentevidence.3ieimpact.org/search-result-details/impact-evaluation-repository/the-impact-of-water-supply-and-sanitation-on-child-health-evidence-from-egypt/4908
WEGM141	Egypt (Talaat, 2011)	Effects of Hand Hygiene Campaigns on Incidence of Laboratory-confirmed Influenza and Absenteeism in Schoolchildren, Cairo, Egypt	2011-01-01	Water, Sanitation, and Hygiene (WASH) Evidence Gap Map: 2020 update	Randomized Controlled Trial (RCT)	Middle East and North Africa	Egypt	Urban	Direct provision with health messaging	Acute respiratory infections||Education and cognitive development	Hygiene: improved handwashing practices	http://www.3ieimpact.org/en/evidence/impact-evaluations/details/1963/
WEGM142	El Salvador (Andrade, 2012)	Thinking Outside the Soapbox: Evaluating the Effectiveness of a Community-based Hygiene Promotion Intervention in Santa Clara, El Salvador	2012-01-01	Water, Sanitation, and Hygiene (WASH) Evidence Gap Map: 2020 update	Non-Randomized Design	Latin America and the Caribbean	El Salvador	Rural	Health messaging	Construction, use, and maintenance of latrines||Hygiene behaviour||Water treatment and storage practices	Combined hygiene with water and/or sanitation	https://search.proquest.com/openview/9c8754ae9e71c3e90e026ece92cabb5e/1?pq-origsite=gscholar&cbl=18750&diss=y
WEGM143	Ethiopia (Adank, 2017)	WASH services in small towns : mid-line report for quasi-randomised control trial to assess impacts of the ONEWASH Plus programme	2017-01-01	Water, Sanitation, and Hygiene (WASH) Evidence Gap Map: 2020 update	Non-Randomized Design	Sub-Saharan Africa	Ethiopia	Rural||Urban	Direct hardware provision||Psychosocial 'triggering': participatory||Improving operator performance	Open defecation	Sanitation: latrines for household use||Sanitation: safe waste disposal system	http://www.3ieimpact.org/en/evidence/impact-evaluations/details/1468/
WEGM144	Ethiopia (BDS Centre for Development Research, 2016)	Outcome Evaluation of Community-Led Total Sanitation and Hygiene (CLTSH) Program in Ethiopia from 2012-2015	2016-01-01	Water, Sanitation, and Hygiene (WASH) Evidence Gap Map: 2020 update	Non-Randomized Design	Sub-Saharan Africa	Ethiopia	Rural	Psychosocial 'triggering': participatory	Construction, use, and maintenance of latrines||Hygiene behaviour||Diarrhoeal disease||Other water-related infections||Income, consumption, and poverty	Combined hygiene with water and/or sanitation	https://www.unicef.org/evaldatabase/index_94227.html
WEGM145	Ethiopia (Boisson, 2009)	Randomized Controlled Trial in Rural Ethiopia to Assess a Portable Water Treatment Device	2009-01-01	Water, Sanitation, and Hygiene (WASH) Evidence Gap Map: 2020 update	Randomized Controlled Trial (RCT)	Sub-Saharan Africa	Ethiopia	Rural	Direct hardware provision	Water treatment and storage practices||Diarrhoeal disease	Water quality: household provision	https://www.ircwash.org/resources/wash-services-small-towns-mid-line-report-quasi-randomised-control-trial-assess-impacts
WEGM146	Ethiopia (Contzen, 2015)	Changing handwashing behaviour in southern Ethiopia: A longitudinal study on infrastructureal and commitment interventions	2015-01-01	Water, Sanitation, and Hygiene (WASH) Evidence Gap Map: 2020 update	Non-Randomized Design	Sub-Saharan Africa	Ethiopia	Rural	Psychosocial 'triggering': participatory	Hygiene behaviour	Hygiene: improved handwashing practices||Hygiene: handwashing supplies for household use	https://www.sciencedirect.com/science/article/pii/S0277953614007291?via%3Dihub
WEGM147	Ethiopia (Contzen, 2015)	Changing handwashing behaviour in southern Ethiopia: A longitudinal study on infrastructureal and commitment interventions	2015-01-01	Water, Sanitation, and Hygiene (WASH) Evidence Gap Map: 2020 update	Non-Randomized Design	Sub-Saharan Africa	Ethiopia	Rural	Direct provision with health messaging	Hygiene behaviour	Hygiene: handwashing supplies for household use	https://www.sciencedirect.com/science/article/pii/S0277953614007291?via%3Dihub
WEGM148	Ethiopia (Crocker, 2016)	Teachers and Sanitation Promotion: An Assessment of communuty-Led Total Sanitation in Ethiopia	2016-01-01	Water, Sanitation, and Hygiene (WASH) Evidence Gap Map: 2020 update	Non-Randomized Design	Sub-Saharan Africa	Ethiopia	Rural	Psychosocial 'triggering': participatory	Open defecation||Construction, use, and maintenance of latrines	Sanitation: latrines for household use	https://www.ncbi.nlm.nih.gov/pubmed/26243641
WEGM149	Ethiopia (Dessalegn, 2017)	Enhancing Personal Hygiene Behavior and Competency of Elementary School Adolescents through Peer-Led Approach and School-Friendly: A Quasi-Experimental Study	2017-01-01	Water, Sanitation, and Hygiene (WASH) Evidence Gap Map: 2020 update	Non-Randomized Design	Sub-Saharan Africa	Ethiopia	Rural||Urban	Health messaging	Hygiene behaviour	Combined hygiene with water and/or sanitation in school	https://www.ajol.info/index.php/ejhs/article/viewFile/155578/145207
WEGM150	Ethiopia (Edwards, 2006)	Impact of Health Education on Active Trachoma in Hyperendemic Rural Communities in Ethiopia	2006-01-01	Water, Sanitation, and Hygiene (WASH) Evidence Gap Map: 2020 update	Randomized Controlled Trial (RCT)||Non-Randomized Design	Sub-Saharan Africa	Ethiopia	Rural	Health messaging	Hygiene behaviour||Other water-related infections	Hygiene: improved handwashing practices||Hygiene: other improved practices (incl. face washing)	https://www.sciencedirect.com/science/article/pii/S0161642006000297?via%3Dihub
WEGM151	Ethiopia (Fenn, 2012)	An evaluation of an operations research project to reduce childhood stunting in a food-insecure area in Ethiopia	2012-01-01	Water, Sanitation, and Hygiene (WASH) Evidence Gap Map: 2020 update	Non-Randomized Design	Sub-Saharan Africa	Ethiopia	Rural	Direct provision with health messaging	Nutrition and anthropometry	Combined hygiene with water and/or sanitation	https://www.ncbi.nlm.nih.gov/pmc/articles/PMC5425344/
WEGM152	Ethiopia (Gebre, 2011)	Latrine Promotion for Trachoma: Assessment of Mortality from a Cluster-Randomized Trial in Ethiopia	2011-01-01	Water, Sanitation, and Hygiene (WASH) Evidence Gap Map: 2020 update	Randomized Controlled Trial (RCT)	Sub-Saharan Africa	Ethiopia	Rural	Direct provision with health messaging	Construction, use, and maintenance of latrines||Mortality	Sanitation: latrines for household use	http://www.3ieimpact.org/en/evidence/impact-evaluations/details/748/
WEGM153	Ethiopia (Hashi, 2017)	Hand washing with soap and WASH educational intervention reduces under-five childhood diarrhoea incidence in Jigjiga District, Estern Ethiopia: A community-based cluster randomised controlled trial	2017-01-01	Water, Sanitation, and Hygiene (WASH) Evidence Gap Map: 2020 update	Randomized Controlled Trial (RCT)	Sub-Saharan Africa	Ethiopia	Rural	Health messaging	Diarrhoeal disease	Combined hygiene with water and/or sanitation	https://www.cambridge.org/core/journals/public-health-nutrition/article/an-evaluation-of-an-operations-research-project-to-reduce-childhood-stunting-in-a-foodinsecure-area-in-ethiopia/7E65941D6954776AAD4552F868E79C79
WEGM154	Ethiopia (Mahmud, 2015)	Efficacy of handwashing with soap and nail clipping on intestinal parasitic infections in school-aged children: a factorial cluster randomized controlled trial	2015-01-01	Water, Sanitation, and Hygiene (WASH) Evidence Gap Map: 2020 update	Randomized Controlled Trial (RCT)	Sub-Saharan Africa	Ethiopia	Rural	Direct provision with health messaging	Other water-related infections||Nutrition and anthropometry	Hygiene: handwashing supplies for household use||Hygiene: other improved practices (incl. face washing)	http://journals.plos.org/plosmedicine/article?id=10.1371/journal.pmed.1001837
WEGM155	Ethiopia (Mengistie, 2013)	Household Water Chlorination Reduces Incidence of Diarrhea among Under-Five Children in Rural Ethiopia: A Cluster Randomized Controlled Trial	2013-01-01	Water, Sanitation, and Hygiene (WASH) Evidence Gap Map: 2020 update	Randomized Controlled Trial (RCT)	Sub-Saharan Africa	Ethiopia	Rural	Direct hardware provision	Water treatment and storage practices||Diarrhoeal disease||Mortality	Water quality: household provision	http://journals.plos.org/plosone/article?id=10.1371/journal.pone.0077887
WEGM156	Ethiopia (Stoller, 2011)	Efficacy of latrine promotion on emergence of infection with ocular Chlamydia trachomatis after mass antibiotic treatment: a cluster-randomized trial.	2011-01-01	Water, Sanitation, and Hygiene (WASH) Evidence Gap Map: 2020 update	Randomized Controlled Trial (RCT)	Sub-Saharan Africa	Ethiopia	Rural	Direct provision with health messaging	Construction, use, and maintenance of latrines||Other water-related infections	Sanitation: latrines for household use	http://www.3ieimpact.org/en/evidence/impact-evaluations/details/831/
WEGM157	Ethiopia (Tadesse, 2017)	Effect of water, sanitation and hygiene interventions on active trachoma in North and South Wollo zones of Amhara Region, Ethiopia: A Quasi-experimental study	2017-01-01	Water, Sanitation, and Hygiene (WASH) Evidence Gap Map: 2020 update	Non-Randomized Design	Sub-Saharan Africa	Ethiopia	Rural	Direct hardware provision	Water supply behaviour||Construction, use, and maintenance of latrines||Hygiene behaviour||Other water-related infections	Combined hygiene with water and/or sanitation	http://journals.plos.org/plosntds/article?id=10.1371/journal.pntd.0006080
WEGM158	Ethiopia and Ghana (Crocker, 2017)	Sustainability of community-led total sanitation outcomes: Evidence from Ethiopia and Ghana	2017-01-01	Water, Sanitation, and Hygiene (WASH) Evidence Gap Map: 2020 update	Non-Randomized Design	Sub-Saharan Africa	Ethiopia||Ghana	Rural	Psychosocial 'triggering': participatory	Construction, use, and maintenance of latrines||Open defecation||Sustainability and slippage	Sanitation: latrines for household use	https://www.ncbi.nlm.nih.gov/pmc/articles/PMC5475437/
WEGM159	Gambia (Austin, 1993)	Investigation of in-house water chlorination and its effectiveness for rural areas of the Gambia	1993-01-01	Water, Sanitation, and Hygiene (WASH) Evidence Gap Map: 2020 update	Randomized Controlled Trial (RCT)	Sub-Saharan Africa	Gambia	Rural	Direct hardware provision	Diarrhoeal disease||Nutrition and anthropometry||Water treatment and storage practices	Water quality: household provision	https://wedc-knowledge.lboro.ac.uk/resources/conference/19/austin.pdf
WEGM160	Gambia (Emerson, 2005)	Role of flies and provision of latrines in trachoma control: cluster-randomised controlled trial	2005-01-01	Water, Sanitation, and Hygiene (WASH) Evidence Gap Map: 2020 update	Randomized Controlled Trial (RCT)	Sub-Saharan Africa	Gambia	Rural	Direct hardware provision	Other water-related infections	Sanitation: latrines for household use	https://www.thelancet.com/journals/lancet/article/PIIS0140-6736(04)15891-1/references
WEGM161	Georgia (Lokshin, 2003)	Evaluating the Impact of Infrastructure Rehabilitation Projects on Household Welfare in Rural Georgia. Policy Research Working Paper	2003-01-01	Water, Sanitation, and Hygiene (WASH) Evidence Gap Map: 2020 update	Non-Randomized Design	Europe	Georgia	Rural	Decentralization	Other water-related infections||Labour market and employment||Income, consumption, and poverty	Water supply: community provision||Water supply: household provision||Water quality: community provision	http://documents.worldbank.org/curated/en/442121468771013385/Evaluating-the-impact-of-infrastructure-rehabilitation-projects-on-household-welfare-in-rural-Georgia
WEGM162	Ghana (Arku, 2010)	Time savings from easy access to clean water: Implications for rural men's and women's well-being	2010-01-01	Water, Sanitation, and Hygiene (WASH) Evidence Gap Map: 2020 update	Non-Randomized Design	Sub-Saharan Africa	Ghana	Rural	Subsidies and microfinance||Decentralization	Time use	Water supply: community provision	http://journals.sagepub.com/doi/abs/10.1177/146499340901000303
WEGM163	Ghana (Berry, 2015)	Eliciting and Utilizing Willingness-to-Pay: Evidence from Field Trials in Northern Ghana	2015-01-01	Water, Sanitation, and Hygiene (WASH) Evidence Gap Map: 2020 update	Randomized Controlled Trial (RCT)	Sub-Saharan Africa	Ghana	Rural	Subsidies and microfinance	Water treatment and storage practices||Willingness to pay||Diarrhoeal disease	Combined hygiene with water and/or sanitation	https://papers.ssrn.com/sol3/papers.cfm?abstract_id=2630151
WEGM164	Ghana (Cha, 2015)	The Effect of Improved Water Supply on Diarrhea Prevalence of Children under Five in the Volta Region of Ghana: A Cluster-Randomized Controlled Trial	2015-01-01	Water, Sanitation, and Hygiene (WASH) Evidence Gap Map: 2020 update	Randomized Controlled Trial (RCT)	Sub-Saharan Africa	Ghana	Rural	Direct provision with health messaging	Water supply behaviour||Hygiene behaviour||Diarrhoeal disease	Combined hygiene with water and/or sanitation	https://www.ncbi.nlm.nih.gov/pmc/articles/PMC4626959/
WEGM165	Ghana (Crocker, 2016)	Impact Evaluation of Training Natural Leaders during a Community-Led Total Sanitation Intervention: A Cluster-Randomized Field Trial in Ghana	2016-01-01	Water, Sanitation, and Hygiene (WASH) Evidence Gap Map: 2020 update	Randomized Controlled Trial (RCT)	Sub-Saharan Africa	Ghana	Rural	Psychosocial 'triggering': participatory	Construction, use, and maintenance of latrines||Open defecation	Sanitation: latrines for household use	https://pubs.acs.org/doi/abs/10.1021/acs.est.6b01557
WEGM166	Ghana (Jain, 2010)	Sodium Dichloroisocyanurate Tablets for Routine Treatment of Household Drinking Water in Periurban Ghana: A Randomized Controlled Trial	2010-01-01	Water, Sanitation, and Hygiene (WASH) Evidence Gap Map: 2020 update	Randomized Controlled Trial (RCT)	Sub-Saharan Africa	Ghana	Urban	Direct hardware provision	Water treatment and storage practices||Diarrhoeal disease||Mortality	Water quality: household provision	http://www.ncbi.nlm.nih.gov/pubmed/20064989
WEGM167	Ghana (Montgomery, 2012)	Sanitary Pad Interventions for Girls' Education in Ghana: A Pilot Study	2012-01-01	Water, Sanitation, and Hygiene (WASH) Evidence Gap Map: 2020 update	Non-Randomized Design	Sub-Saharan Africa	Ghana	Rural||Urban	Health messaging||Direct provision with health messaging	Education and cognitive development	Hygiene: menstrual care	http://journals.plos.org/plosone/article?id=10.1371/journal.pone.0048274
WEGM168	Ghana (Okyere, 2017)	The Impacts of Household Water Quality Testing and Information on Safe Water Behaviors: Evidence from a Randomized Experiment in Ghana	2017-01-01	Water, Sanitation, and Hygiene (WASH) Evidence Gap Map: 2020 update	Randomized Controlled Trial (RCT)	Sub-Saharan Africa	Ghana	Rural	Direct provision with health messaging	Water supply behaviour||Water treatment and storage practices||Time use	Water quality: household provision||Water quality: in school	https://www.ncbi.nlm.nih.gov/pmc/articles/PMC2803503/
WEGM169	Ghana (Okyere, 2017)	The Impacts of Household Water Quality Testing and Information on Safe Water Behaviors: Evidence from a Randomized Experiment in Ghana	2017-01-01	Water, Sanitation, and Hygiene (WASH) Evidence Gap Map: 2020 update	Randomized Controlled Trial (RCT)	Sub-Saharan Africa	Ghana	Rural	Direct provision with health messaging	Willingness to pay	Water quality: household provision	https://papers.ssrn.com/sol3/papers.cfm?abstract_id=2955038
WEGM170	Ghana (Opryszko, 2013)	Impact of water-vending kiosks and hygiene education on household drinking water quality in rural Ghana	2013-01-01	Water, Sanitation, and Hygiene (WASH) Evidence Gap Map: 2020 update	Non-Randomized Design	Sub-Saharan Africa	Ghana	Rural	Private sector and small-scale independent provider involvement	Water supply behaviour	Water supply: community provision	https://www.ncbi.nlm.nih.gov/pmc/articles/PMC3617848/
WEGM171	Ghana (Stauber, 2012)	Evaluation of the Impact of the Plastic BioSand Filter on Health and Drinking Water Quality in Rural Tamale, Ghana	2012-01-01	Water, Sanitation, and Hygiene (WASH) Evidence Gap Map: 2020 update	Randomized Controlled Trial (RCT)	Sub-Saharan Africa	Ghana	Rural	Direct hardware provision	Water treatment and storage practices||Diarrhoeal disease	Water quality: household provision	https://papers.ssrn.com/sol3/papers.cfm?abstract_id=2955038
WEGM172	Ghana (Wright, 2016)	Subsidized Sachet Water to Reduce Diarrheal Disease in Young Children: A Feasibility Study in Accra, Ghana	2016-01-01	Water, Sanitation, and Hygiene (WASH) Evidence Gap Map: 2020 update	Randomized Controlled Trial (RCT)	Sub-Saharan Africa	Ghana	Urban	Direct provision with health messaging||Systems-based approaches with health messaging	Water supply behaviour	Water supply: household provision	https://www.ncbi.nlm.nih.gov/pmc/articles/PMC4944696/
WEGM173	Ghana, India, and Sri Lanka (Shordt, 2004)	Sustainability of hygiene behaviour and the effectiveness of change interventions: Findings and implications for water and sanitation programmes from a multi-country research study	2004-01-01	Water, Sanitation, and Hygiene (WASH) Evidence Gap Map: 2020 update	Non-Randomized Design	South Asia||Sub-Saharan Africa	Ghana||India||Sri Lanka	Rural||Urban	Health messaging	Water treatment and storage practices||Construction, use, and maintenance of latrines||Hygiene behaviour||Sustainability and slippage	Combined hygiene with water and/or sanitation	http://ec.europa.eu/echo/files/evaluation/watsan2005/annex_files/IRCNL/IRCNL.5.SustainabilityofHP_IRC_Booklet2[1][1].pdf
WEGM174	Guatemala (Arnold, 2009)	Evaluation of a pre-existing, 3-year household water treatment and handwashing intervention in rural Guatemala	2009-01-01	Water, Sanitation, and Hygiene (WASH) Evidence Gap Map: 2020 update	Non-Randomized Design	Latin America and the Caribbean	Guatemala	Rural	Direct hardware provision	Water treatment and storage practices||Hygiene behaviour||Diarrhoeal disease||Nutrition and anthropometry	Combined hygiene with water and/or sanitation	http://www.3ieimpact.org/en/evidence/impact-evaluations/details/1098/
WEGM175	Guatemala (Chiller, 2006)	Reducing diarrhoea in Guatemalan children: randomized controlled trial of flocculant disinfectant for drinking-water	2006-01-01	Water, Sanitation, and Hygiene (WASH) Evidence Gap Map: 2020 update	Randomized Controlled Trial (RCT)	Latin America and the Caribbean	Guatemala	Rural	Direct provision with health messaging	Water treatment and storage practices||Diarrhoeal disease	Water quality: household provision	http://www.3ieimpact.org/en/evidence/impact-evaluations/details/644/
WEGM176	Guatemala (Mellor, 2015)	Comparison of three household water treatment technologies in San Mateo Ixtatan, Guatemala	2015-01-01	Water, Sanitation, and Hygiene (WASH) Evidence Gap Map: 2020 update	Randomized Controlled Trial (RCT)	Latin America and the Caribbean	Guatemala	Rural||Urban	Direct hardware provision	Water treatment and storage practices	Water quality: household provision	https://ascelibrary.org/doi/10.1061/%28ASCE%29EE.1943-7870.0000914
WEGM177	Guatemala (Rangel, 2003)	A novel technology to improve drinking water quality: a microbiological evaluation of in-home flocculation and chlorination in rural Guatemala	2003-01-01	Water, Sanitation, and Hygiene (WASH) Evidence Gap Map: 2020 update	Randomized Controlled Trial (RCT)	Latin America and the Caribbean	Guatemala	Rural	Direct hardware provision	Water treatment and storage practices	Water quality: household provision	https://www.ncbi.nlm.nih.gov/pubmed/15384269
WEGM178	Guatemala (Reller, 2003)	A randomized controlled trial of household-based flocculant-disinfectant drinking water treatment for diarrhea prevention in rural Guatemala	2003-01-01	Water, Sanitation, and Hygiene (WASH) Evidence Gap Map: 2020 update	Randomized Controlled Trial (RCT)	Latin America and the Caribbean	Guatemala	Rural	Direct provision with health messaging	Diarrhoeal disease||Water treatment and storage practices	Water quality: household provision	http://www.ajtmh.org/docserver/fulltext/14761645/69/4/0690411.pdf?expires=1527350674&id=id&accname=guest&checksum=36262B6C3162077F6F7E3C6C7667617A
WEGM179	Guatemala (Shiffman, 1978)	Field studies on water, sanitation and health education in relation to health status in Central America	1978-01-01	Water, Sanitation, and Hygiene (WASH) Evidence Gap Map: 2020 update	Non-Randomized Design	Latin America and the Caribbean	Guatemala	Rural	Direct hardware provision||Health messaging||Subsidies and microfinance	Diarrhoeal disease||Acute respiratory infections||Other water-related infections||Nutrition and anthropometry||Water supply behaviour||Water treatment and storage practices||Construction, use, and maintenance of latrines||Hygiene behaviour	Combined hygiene with water and/or sanitation
WEGM180	Guatemala (Torun, 1983)	Environmental and educational interventions against diarrhoea in Guatemala.	1983-01-01	Water, Sanitation, and Hygiene (WASH) Evidence Gap Map: 2020 update	Non-Randomized Design	Latin America and the Caribbean	Guatemala	Rural	Direct provision with health messaging	Hygiene behaviour||Diarrhoeal disease||Nutrition and anthropometry	Combined hygiene with water and/or sanitation	http://www.popline.org/node/421335
WEGM181	Guatemala (URL, 1995)	Contra la morbilidad infantil: filtros artesanales y educacion.	1995-01-01	Water, Sanitation, and Hygiene (WASH) Evidence Gap Map: 2020 update	Randomized Controlled Trial (RCT)	Latin America and the Caribbean	Guatemala	Rural||Urban	Direct hardware provision	Diarrhoeal disease||Nutrition and anthropometry||Water treatment and storage practices	Water quality: household provision	http://searchworks.stanford.edu/view/6828723
WEGM182	Guatemala (URL, 1995)	Contra la morbilidad infantil: filtros artesanales y educacion.	1995-01-01	Water, Sanitation, and Hygiene (WASH) Evidence Gap Map: 2020 update	Non-Randomized Design	Latin America and the Caribbean	Guatemala	Rural||Urban	Health messaging	Diarrhoeal disease||Nutrition and anthropometry	Hygiene: other improved practices (incl. face washing)	http://searchworks.stanford.edu/view/6828723
WEGM183	Guatemala (URL, 1995)	Contra la morbilidad infantil: filtros artesanales y educacion.	1995-01-01	Water, Sanitation, and Hygiene (WASH) Evidence Gap Map: 2020 update	Randomized Controlled Trial (RCT)	Latin America and the Caribbean	Guatemala	Rural||Urban	Direct provision with health messaging	Diarrhoeal disease||Nutrition and anthropometry||Water treatment and storage practices	Combined hygiene with water and/or sanitation	http://searchworks.stanford.edu/view/6828723
WEGM184	Guinea (Ziegelhoefer, 2012)	Down with diarrhea: Using fuzzy Regression Discontinuity Design to link communal water supply with health	2012-01-01	Water, Sanitation, and Hygiene (WASH) Evidence Gap Map: 2020 update	Natural Experiment	Sub-Saharan Africa	Guinea	Rural	Direct provision with health messaging	Water supply behaviour||Water treatment and storage practices||Hygiene behaviour||Time use||Diarrhoeal disease	Combined hygiene with water and/or sanitation	http://www.3ieimpact.org/en/evidence/impact-evaluations/details/2998/
WEGM185	Haiti (Ritter, 2017)	Optimizing Household Chlorination Marketing Strategies: A Randomized Controlled Trial on the Effect of Price and Promotion on Adoption in Haiti	2017-01-01	Water, Sanitation, and Hygiene (WASH) Evidence Gap Map: 2020 update	Randomized Controlled Trial (RCT)	Latin America and the Caribbean	Haiti	Rural	Health messaging||Subsidies and microfinance	Water treatment and storage practices||Willingness to pay	Water quality: household provision	http://www.ajtmh.org.ez.lshtm.ac.uk/content/journals/10.4269/ajtmh.16-0820
WEGM186	Honduras (Fabiszewski de Aceituno, 2012)	A Randomized Controlled Trial of the Plastic-Housing BioSand Filter and Its Impact on Diarrheal Disease in Copan, Honduras	2012-01-01	Water, Sanitation, and Hygiene (WASH) Evidence Gap Map: 2020 update	Randomized Controlled Trial (RCT)	Latin America and the Caribbean	Honduras	Rural	Direct hardware provision	Water treatment and storage practices||Diarrhoeal disease	Water quality: household provision	http://www.3ieimpact.org/en/evidence/impact-evaluations/details/1543/
WEGM187	Honduras (Instituto Apoyo, 2000)	Evaluacion de impacto y sostenibilidad de los proyectos de foncodes	2000-01-01	Water, Sanitation, and Hygiene (WASH) Evidence Gap Map: 2020 update	Non-Randomized Design	Latin America and the Caribbean	Honduras	Rural	Decentralization	Time use||Diarrhoeal disease||Mortality	Sanitation: latrines for household use||Sanitation: safe waste disposal system||Water supply: community provision	http://siteresources.worldbank.org/INTISPMA/Resources/383704-1109618370585/No211_Instituto_Apoyo_00.pdf
WEGM188	Honduras (Kayser, 2011)	Moving beyond the millennium development goal for water: Testing the safety and sustainability of drinking water solutions in Honduras & El Salvador	2011-01-01	Water, Sanitation, and Hygiene (WASH) Evidence Gap Map: 2020 update	Randomized Controlled Trial (RCT)||Non-Randomized Design	Latin America and the Caribbean	Honduras	Rural	Subsidies and microfinance	Water treatment and storage practices||Hygiene behaviour||Sustainability and slippage||Diarrhoeal disease	Water quality: community provision||Water quality: household provision	https://dl.tufts.edu/catalog/tufts:20699
WEGM189	Honduras (Kayser, 2011)	Moving beyond the millennium development goal for water: Testing the safety and sustainability of drinking water solutions in Honduras & El Salvador	2011-01-01	Water, Sanitation, and Hygiene (WASH) Evidence Gap Map: 2020 update	Randomized Controlled Trial (RCT)	Latin America and the Caribbean	Honduras	Rural	Subsidies and microfinance	Nutrition and anthropometry	Water quality: household provision	https://dl.tufts.edu/catalog/tufts:20699
WEGM190	Honduras (Walker, 1999)	Ex-post evaluation of the Honduran social investment fund (FHIS 2)	1999-01-01	Water, Sanitation, and Hygiene (WASH) Evidence Gap Map: 2020 update	Non-Randomized Design	Latin America and the Caribbean	Honduras	Rural||Urban	Decentralization	Construction, use, and maintenance of latrines	Combined water supply and sanitation (WSS)	http://www.esa.hn/assets/fin99iwb.pdf
WEGM191	Honduras (Walker, 1999)	Ex-post evaluation of the Honduran social investment fund (FHIS 2)	1999-01-01	Water, Sanitation, and Hygiene (WASH) Evidence Gap Map: 2020 update	Non-Randomized Design	Latin America and the Caribbean	Honduras	Rural||Urban	Decentralization	Diarrhoeal disease	Water supply: household provision||Sanitation: latrines for household use||Sanitation: safe waste disposal system	http://www.esa.hn/assets/fin99iwb.pdf
WEGM192	India (Andres, 2017)	Sustainability of Demand Responsive Approaches to Rural Water Supply The Case of Kerala	2017-01-01	Water, Sanitation, and Hygiene (WASH) Evidence Gap Map: 2020 update	Non-Randomized Design	South Asia	India	Rural	Decentralization	Water supply behaviour	Water supply: household provision	http://documents.worldbank.org/curated/en/283051491326550979/Sustainability-of-demand-responsive-approaches-to-rural-water-supply-the-case-of-Kerala
WEGM193	India (Arnold, 2010)	Causal inference methods to study nonrandomized, preexisting development interventions	2010-01-01	Water, Sanitation, and Hygiene (WASH) Evidence Gap Map: 2020 update	Non-Randomized Design	South Asia	India	Rural	Direct provision with psychosocial 'triggering'	Open defecation||Hygiene behaviour||Diarrhoeal disease	Combined hygiene with water and/or sanitation	http://www.pnas.org/content/107/52/22605.full
WEGM194	India (Biran, 2009)	The effect of a soap promotion and hygiene education campaign on handwashing behaviour in rural India: a cluster randomised trial	2009-01-01	Water, Sanitation, and Hygiene (WASH) Evidence Gap Map: 2020 update	Randomized Controlled Trial (RCT)	South Asia	India	Rural	Psychosocial 'triggering': directive	Hygiene behaviour	Hygiene: handwashing supplies for household use	http://www.esa.hn/assets/fin99iwb.pdf
WEGM195	India (Biran, 2014)	Effect of a behaviour-change intervention on handwashing with soap in India (SuperAmma): a cluster randomised trial	2014-01-01	Water, Sanitation, and Hygiene (WASH) Evidence Gap Map: 2020 update	Randomized Controlled Trial (RCT)	South Asia	India	Rural	Direct hardware provision	Hygiene behaviour	Hygiene: improved handwashing practices	https://www.thelancet.com/journals/langlo/article/PIIS2214-109X(13)70160-8/abstract
WEGM196	India (Boisson, 2013)	Effect of Household-Based Drinking Water Chlorination on Diarrhoea among Children under Five in Orissa, India: A Double-Blind Randomised Placebo-Controlled Trial	2013-01-01	Water, Sanitation, and Hygiene (WASH) Evidence Gap Map: 2020 update	Randomized Controlled Trial (RCT)	South Asia	India	Rural||Urban	Direct provision with health messaging	Water treatment and storage practices||Diarrhoeal disease||Education and cognitive development	Water quality: household provision	http://www.3ieimpact.org/en/evidence/impact-evaluations/details/2985/
WEGM197	India (Clasen, 2016)	Effectiveness of a rural sanitation programme on diarrhoea, soil-transmitted helminth infection and malnutrition in India	2016-01-01	Water, Sanitation, and Hygiene (WASH) Evidence Gap Map: 2020 update	Randomized Controlled Trial (RCT)	South Asia	India	Rural	Systems-based approaches with psychosocial 'triggering'	Water treatment and storage practices||Construction, use, and maintenance of latrines||Hygiene behaviour||Diarrhoeal disease||Other water-related infections||Mortality||Nutrition and anthropometry	Sanitation: latrines for household use	http://www.3ieimpact.org/media/filer_public/2016/08/17/ie38-rural-sanitation-programme.pdf
WEGM198	India (Dickinson, 2015)	Nature’s call: impacts of sanitation choices in Orissa, India	2015-01-01	Water, Sanitation, and Hygiene (WASH) Evidence Gap Map: 2020 update	Randomized Controlled Trial (RCT)	South Asia	India	Rural	Psychosocial 'triggering': participatory	Construction, use, and maintenance of latrines||Diarrhoeal disease||Nutrition and anthropometry||Time use	Sanitation: latrines for household use	https://ideas.repec.org/a/ucp/ecdecc/doi10.1086-682958.html
WEGM199	India (Duflo, 2015)	Toilets can work: short and medium run health impacts of addressing complementarities and externalities in water and sanitation	2015-01-01	Water, Sanitation, and Hygiene (WASH) Evidence Gap Map: 2020 update	Non-Randomized Design	South Asia	India	Rural	Decentralization	Construction, use, and maintenance of latrines||Sustainability and slippage||Diarrhoeal disease||Other water-related infections	Combined water supply and sanitation (WSS)	https://www.nber.org/papers/w21521
WEGM200	India (Firth, 2010)	Point-of-use interventions to decrease contamination of drinking water: a randomized, controlled pilot study on efficacy, effectiveness, and acceptability of closed containers, Moringa oleifera, and in-home chlorination in rural South India.	2010-01-01	Water, Sanitation, and Hygiene (WASH) Evidence Gap Map: 2020 update	Randomized Controlled Trial (RCT)	South Asia	India	Rural	Direct hardware provision	Water treatment and storage practices	Water quality: household provision	https://www.ncbi.nlm.nih.gov/pmc/articles/PMC2861379/
WEGM201	India (Francis, 2016)	Effectiveness of membrane filtration to improve drinking water: A quasi-experimental study from rural southern India	2016-01-01	Water, Sanitation, and Hygiene (WASH) Evidence Gap Map: 2020 update	Non-Randomized Design	South Asia	India	Rural	Direct hardware provision	Diarrhoeal disease	Water quality: household provision	https://www.ncbi.nlm.nih.gov/pmc/articles/PMC5094238/
WEGM202	India (Freeman, 2011)	Assessing the Impact of a School-based Safe Water Intervention on Household Adoption of Point-of-Use Water Treatment Practices in Southern India	2011-01-01	Water, Sanitation, and Hygiene (WASH) Evidence Gap Map: 2020 update	Non-Randomized Design	South Asia	India	Rural	Direct provision with health messaging	Water treatment and storage practices	Water quality: in school	https://www.ajtmh.org/content/journals/10.4269/ajtmh.2011.10-0361#abstract_content
WEGM203	India (Freeman, 2016)	The impact of a rural sanitation programme on safe disposal of child faeces: a cluster randomised trial in Odisha, India	2016-01-01	Water, Sanitation, and Hygiene (WASH) Evidence Gap Map: 2020 update	Randomized Controlled Trial (RCT)	South Asia	India	Rural	Systems-based approaches with psychosocial 'triggering'	Open defecation	Sanitation: latrines for household use	https://www.ncbi.nlm.nih.gov/pmc/articles/PMC5916378/
WEGM204	India (Gupta, 2012)	Preventing waterborne diseases: analysis of a community health worker program in rural Tamil Nadu, India	2012-01-01	Water, Sanitation, and Hygiene (WASH) Evidence Gap Map: 2020 update	Non-Randomized Design	South Asia	India	Rural	Health messaging	Water treatment and storage practices||Hygiene behaviour	Combined hygiene with water and/or sanitation	https://link.springer.com/article/10.1007%2Fs10900-011-9472-5
WEGM205	India (Hammer, 2016)	Village sanitation and child health: Effects and external validity in a randomized field experiment in rural India	2016-01-01	Water, Sanitation, and Hygiene (WASH) Evidence Gap Map: 2020 update	Randomized Controlled Trial (RCT)	South Asia	India	Rural	Psychosocial 'triggering': participatory	Open defecation||Diarrhoeal disease||Nutrition and anthropometry	Sanitation: latrines for household use	https://www.ncbi.nlm.nih.gov/pmc/articles/PMC4920645/
WEGM206	India (Hamoudi, 2012)	The effect of water quality testing on household behavior: evidence from an experiment in rural India	2012-01-01	Water, Sanitation, and Hygiene (WASH) Evidence Gap Map: 2020 update	Randomized Controlled Trial (RCT)	South Asia	India	Rural	Health messaging	Water supply behaviour||Water treatment and storage practices||Hygiene behaviour	Water quality: household provision	https://www.hbs.edu/faculty/Publication%20Files/18-030_63e232aa-d361-4673-aa2a-9f8dab3dccc2.pdf
WEGM207	India (Hussam, 2017)	Handwashing and Habit Formation: A Field Experiment in Handwashing	2017-01-01	Water, Sanitation, and Hygiene (WASH) Evidence Gap Map: 2020 update	Randomized Controlled Trial (RCT)	South Asia	India	Rural	Direct provision with health messaging||Systems-based approaches with health messaging	Hygiene behaviour||Diarrhoeal disease||Acute respiratory infections||Nutrition and anthropometry	Hygiene: handwashing supplies for household use	http://www.3ieimpact.org/en/evidence/impact-evaluations/details/836/
WEGM208	India (Jalan, 2008)	The importance of being informed: experimental evidence on demand for environmental quality	2008-01-01	Water, Sanitation, and Hygiene (WASH) Evidence Gap Map: 2020 update	Randomized Controlled Trial (RCT)	South Asia	India	Urban	Health messaging	Water treatment and storage practices	Water quality: household provision	https://www.sciencedirect.com/science/article/pii/S0304387807000867
WEGM209	India (Jeuland, 2015)	Do Decentralized Community Treatment Plants Provide Better Water? Evidence from Andhra Pradesh	2015-01-01	Water, Sanitation, and Hygiene (WASH) Evidence Gap Map: 2020 update	Non-Randomized Design	South Asia	India	Rural	Subsidies and microfinance||Private sector and small-scale independent provider involvement	Water supply behaviour||Water treatment and storage practices||Hygiene behaviour||Time use||Sustainability and slippage||Diarrhoeal disease||Income, consumption, and poverty	Water quality: community provision	https://papers.ssrn.com/sol3/papers.cfm?abstract_id=2589196
WEGM210	India (Kapoor, 2016)	Effectiveness of Package for Behaviour Change of Mothers in Prevention of Diarrhoea in Children less than 2 Years of Age in a Resettlement Colony	2016-01-01	Water, Sanitation, and Hygiene (WASH) Evidence Gap Map: 2020 update	Non-Randomized Design	South Asia	India	Slum (informal settlement)	Health messaging	Hygiene behaviour||Diarrhoeal disease	Hygiene: improved handwashing practices||Hygiene: other improved practices (incl. face washing)	https://www.researchgate.net/profile/Farah_Fathima/publication/301663142_Psychometric_Properties_of_Morisky_Medication_Adherence_Scale_MMAS_in_Known_Diabetic_and_Hypertensive_Patients_in_a_Rural_Population_of_Kolar_District_Karnataka/links/573edafb08ae298602e8dea2/Psychometric-Properties-of-Morisky-Medication-Adherence-Scale-MMAS-in-Known-Diabetic-and-Hypertensive-Patients-in-a-Rural-Population-o…
WEGM211	India (Khush, 2009)	Evaluating the Sustainability and Impacts of Water, Sanitation & Hygiene Interventions	2009-01-01	Water, Sanitation, and Hygiene (WASH) Evidence Gap Map: 2020 update	Non-Randomized Design	South Asia	India	Rural	Systems-based approaches with psychosocial 'triggering'	Water supply behaviour||Construction, use, and maintenance of latrines||Open defecation||Hygiene behaviour||Diarrhoeal disease||Psychosocial health||Nutrition and anthropometry||Education and cognitive development||Labour market and employment||Income, consumption, and poverty	Combined hygiene with water and/or sanitation	http://aquaya.org/wp-content/uploads/Tamil-Nadu-Report10Nov2009.pdf
WEGM212	India (Lhakhang, 2015)	Evaluating brief motivational and self-regulatory hand hygiene interventions: a cross-over longitudinal design	2015-01-01	Water, Sanitation, and Hygiene (WASH) Evidence Gap Map: 2020 update	Non-Randomized Design	South Asia	India	Slum (informal settlement)	Direct provision with psychosocial 'triggering'	Hygiene behaviour	Hygiene: handwashing supplies in school	https://www.ncbi.nlm.nih.gov/pmc/articles/PMC4323073/
WEGM213	India (Mathew, 2009)	The sustainability and impact of school sanitation, water and hygiene education in southern India	2009-01-01	Water, Sanitation, and Hygiene (WASH) Evidence Gap Map: 2020 update	Non-Randomized Design	South Asia	India	Urban	Direct provision with health messaging	Construction, use, and maintenance of latrines	Combined hygiene with water and/or sanitation in school	https://www.developmentbookshelf.com/doi/abs/10.3362/1756-3488.2009.029
WEGM214	India (neerman, 2016)	Evaluation of Pilot DHaAL Interventions for Group Handwashing with Soap Before Mid-Day Meals in Rural Elementary Schools of Assam 2013-14	2016-01-01	Water, Sanitation, and Hygiene (WASH) Evidence Gap Map: 2020 update	Non-Randomized Design	South Asia	India	Rural	Direct hardware provision||Direct provision with health messaging	Hygiene behaviour	Hygiene: handwashing supplies in school	https://www.unicef.org/evaldatabase/index_92862.html
WEGM215	India (Nicholson, 2014)	An investigation of the effects of a hand washing intervention on health outcomes and school absence using a randomised trial in Indian urban communities	2014-01-01	Water, Sanitation, and Hygiene (WASH) Evidence Gap Map: 2020 update	Randomized Controlled Trial (RCT)	South Asia	India	Urban	Direct provision with health messaging	Hygiene behaviour||Diarrhoeal disease||Mortality||Acute respiratory infections||Education and cognitive development	Hygiene: handwashing supplies for household use	https://onlinelibrary.wiley.com/doi/abs/10.1111/tmi.12254
WEGM216	India (Orgill, 2017)	Water, Sanitation, and Development: Household Preferences and Long-Term Impacts	2017-01-01	Water, Sanitation, and Hygiene (WASH) Evidence Gap Map: 2020 update	Randomized Controlled Trial (RCT)	South Asia	India	Rural	Psychosocial 'triggering'	Construction, use, and maintenance of latrines||Sustainability and slippage||Education and cognitive development	Sanitation: latrines for household use	https://dukespace.lib.duke.edu/dspace/handle/10161/14504
WEGM217	India (Patil, 2014)	The effect of India's Total Sanitation Campaign on defecation behaviours and child health in Rural Madhya Pradesh: A cluster randomized controlled trial	2014-01-01	Water, Sanitation, and Hygiene (WASH) Evidence Gap Map: 2020 update	Randomized Controlled Trial (RCT)	South Asia	India	Rural	Systems-based approaches with psychosocial 'triggering'	Water supply behaviour||Water treatment and storage practices||Construction, use, and maintenance of latrines||Open defecation||Hygiene behaviour||Diarrhoeal disease||Acute respiratory infections||Other water-related infections||Nutrition and anthropometry	Sanitation: latrines for household use	http://www.3ieimpact.org/en/evidence/impact-evaluations/details/2994/
WEGM218	India (Pattanayak, 2007)	Promoting latrine use: midline findings from a randomized evaluation of a community mobilization campaign in Bhadrak, Orissa	2007-01-01	Water, Sanitation, and Hygiene (WASH) Evidence Gap Map: 2020 update	Randomized Controlled Trial (RCT)	South Asia	India	Rural	Systems-based approaches with psychosocial 'triggering'	Construction, use, and maintenance of latrines||Diarrhoeal disease	Sanitation: latrines for household use	http://www.3ieimpact.org/en/evidence/impact-evaluations/details/656/
WEGM219	India (Pattanayak, 2009)	Shame or subsidy revisited: social mobilization for sanitation in Orissa, India	2009-01-01	Water, Sanitation, and Hygiene (WASH) Evidence Gap Map: 2020 update	Randomized Controlled Trial (RCT)	South Asia	India	Rural	Systems-based approaches with psychosocial 'triggering'	Construction, use, and maintenance of latrines	Sanitation: latrines for household use	https://www.ncbi.nlm.nih.gov/pmc/articles/PMC2733281/pdf/08-057422.pdf
WEGM220	India (Pattanayak, 2010)	How valuable are environmental health interventions? Evaluation of water and sanitation programmes in India	2010-01-01	Water, Sanitation, and Hygiene (WASH) Evidence Gap Map: 2020 update	Non-Randomized Design	South Asia	India	Rural	Decentralization	Time use||Income, consumption, and poverty||Water supply behaviour||Hygiene behaviour	Combined hygiene with water and/or sanitation	https://www.scielosp.org/scielo.php?pid=S0042-96862010000700013&script=sci_arttext&tlng=pt
WEGM221	India (Rai, 2010)	Solar Disinfection Improves Drinking Water Quality to Prevent Diarrhea in Under-Five Children in Sikkim, India	2010-01-01	Water, Sanitation, and Hygiene (WASH) Evidence Gap Map: 2020 update	Non-Randomized Design	South Asia	India	Rural	Direct hardware provision	Diarrhoeal disease	Water quality: household provision	http://www.ncbi.nlm.nih.gov/pubmed/20927281
WEGM222	India (Rose, 2006)	Solar disinfection of water for diarrhoeal prevention in southern India	2006-01-01	Water, Sanitation, and Hygiene (WASH) Evidence Gap Map: 2020 update	Non-Randomized Design	South Asia	India	Slum (informal settlement)	Direct hardware provision	Diarrhoeal disease||Water treatment and storage practices	Water quality: household provision	http://www.3ieimpact.org/en/evidence/impact-evaluations/details/701/
WEGM223	India (Sircar, 1987)	Effect of handwashing on the incidence of diarrhoea in a Calcutta slum	1987-01-01	Water, Sanitation, and Hygiene (WASH) Evidence Gap Map: 2020 update	Non-Randomized Design	South Asia	India	Slum (informal settlement)	Direct hardware provision	Diarrhoeal disease||Hygiene behaviour	Hygiene: handwashing supplies for household use	http://www.ncbi.nlm.nih.gov/pubmed/3450726
WEGM224	India (Spears, 2013a)	Effects of early-life exposure to sanitation on childhood congnitive skills: Evidence from India's Total Sanitation Campaign	2013-01-01	Water, Sanitation, and Hygiene (WASH) Evidence Gap Map: 2020 update	Non-Randomized Design	South Asia	India	Rural	Psychosocial 'triggering': participatory	Education and cognitive development	Sanitation: latrines for household use	http://documents.worldbank.org/curated/en/503721468050049986/pdf/WPS6659.pdf
WEGM225	India (Spears, 2013b)	Essays in the Economics of Sanitation and Human Capital in Developing Countries	2013-01-01	Water, Sanitation, and Hygiene (WASH) Evidence Gap Map: 2020 update	Natural Experiment	South Asia	India	Rural||Urban	Systems-based approaches with psychosocial 'triggering'	Nutrition and anthropometry||Mortality	Sanitation: latrines for household use	https://dataspace.princeton.edu/jspui/handle/88435/dsp012f75r809p
WEGM226	India (World Bank, 1998)	India Impact Evaluation Report: Comparative Review of Rural Water Systems Experience	1998-01-01	Water, Sanitation, and Hygiene (WASH) Evidence Gap Map: 2020 update	Non-Randomized Design	South Asia	India	Rural||Urban	Subsidies and microfinance||Decentralization	Water supply behaviour	Water supply: community provision||Combined water supply and sanitation (WSS)	http://documents.worldbank.org/curated/en/676621468771639592/pdf/multi-page.pdf
WEGM227	India (World Bank, 1998)	India Impact Evaluation Report: Comparative Review of Rural Water Systems Experience	1998-01-01	Water, Sanitation, and Hygiene (WASH) Evidence Gap Map: 2020 update	Non-Randomized Design	South Asia	India	Urban	Subsidies and microfinance||Decentralization	Willingness to pay	Water supply: community provision	http://documents.worldbank.org/curated/en/676621468771639592/pdf/multi-page.pdf
WEGM228	India (World Bank, 1998)	India Impact Evaluation Report: Comparative Review of Rural Water Systems Experience	1998-01-01	Water, Sanitation, and Hygiene (WASH) Evidence Gap Map: 2020 update	Non-Randomized Design	South Asia	India	Rural	Subsidies and microfinance||Decentralization	Time use||Diarrhoeal disease||Political engagement	Combined water supply and sanitation (WSS)	http://documents.worldbank.org/curated/en/676621468771639592/pdf/multi-page.pdf
WEGM229	Indonesia (Cameron, 2013)	Impact Evaluation of a Large-Scale Rural Sanitation Project in Indonesia	2013-01-01	Water, Sanitation, and Hygiene (WASH) Evidence Gap Map: 2020 update	Randomized Controlled Trial (RCT)	East Asia and Pacific	Indonesia	Rural	Systems-based approaches with psychosocial 'triggering'	Water supply behaviour||Construction, use, and maintenance of latrines||Open defecation||Hygiene behaviour||Diarrhoeal disease||Acute respiratory infections||Other water-related infections||Nutrition and anthropometry	Sanitation: latrines for household use	http://www.3ieimpact.org/en/evidence/impact-evaluations/details/1154/
WEGM230	Indonesia (Cameron, 2017)	Scaling Up Sanitation: Evidence from an RCT in Indonesia	2017-01-01	Water, Sanitation, and Hygiene (WASH) Evidence Gap Map: 2020 update	Randomized Controlled Trial (RCT)	East Asia and Pacific	Indonesia	Rural	Systems-based approaches with psychosocial 'triggering'	Construction, use, and maintenance of latrines||Open defecation||Other water-related infections||Nutrition and anthropometry	Combined hygiene with water and/or sanitation	https://www.povertyactionlab.org/sites/default/files/publications/3855_Scale_Up-Sanitation-Evidence-from-an-RCT-in-Indonesia_LisaCameron_Jan2017.pdf
WEGM231	Indonesia (Haider, 2017)	Indonesia National Sanitation (Sanitasi Total Berbasis Masyarakat) Programme	2017-01-01	Water, Sanitation, and Hygiene (WASH) Evidence Gap Map: 2020 update	Non-Randomized Design	East Asia and Pacific	Indonesia	Rural	Psychosocial 'triggering': participatory	Construction, use, and maintenance of latrines||Open defecation||Hygiene behaviour||Diarrhoeal disease	Sanitation: latrines for household use	https://www.unicef.org/evaldatabase/files/IDN_2017-014_Report_STBM_Evaluation.pdf
WEGM232	Iran (Baghaei, 2016)	Can theoretical intervention improve hand hygiene behavior among nurses?	2016-01-01	Water, Sanitation, and Hygiene (WASH) Evidence Gap Map: 2020 update	Non-Randomized Design	Middle East and North Africa	Iran	Urban	Health messaging	Hygiene behaviour	Hygiene: handwashing supplies in a medical facility	https://www.ncbi.nlm.nih.gov/pmc/articles/PMC4913994/
WEGM233	Iran (Fakhri, 2012)	Promoting menstrual health among persian adolescent girls from low socioeconomic backgrounds: a quasi-experimental study	2012-01-01	Water, Sanitation, and Hygiene (WASH) Evidence Gap Map: 2020 update	Non-Randomized Design	Middle East and North Africa	Iran	Urban||Rural	Health messaging	Other water-related infections	Hygiene: menstrual care	https://bmcpublichealth.biomedcentral.com/articles/10.1186/1471-2458-12-193
WEGM234	Iran (Kolahi, 2009)	The impact of an urban sewerage system on childhood diarrhoea in Tehran, Iran: a concurrent control field trial.	2009-01-01	Water, Sanitation, and Hygiene (WASH) Evidence Gap Map: 2020 update	Non-Randomized Design	Middle East and North Africa	Iran	Urban	Direct hardware provision	Diarrhoeal disease	Sanitation: safe waste disposal system	http://www.3ieimpact.org/en/evidence/impact-evaluations/details/2983/
WEGM235	Ivory Coast (Messou, 1997a)	Effect of hygiene and water sanitation and oral rehydration on diarrhoea and mortality of children under five in rural area of Cote d'Ivoire	1997-01-01	Water, Sanitation, and Hygiene (WASH) Evidence Gap Map: 2020 update	Non-Randomized Design	Sub-Saharan Africa	Ivory Coast	Rural	Direct provision with health messaging	Diarrhoeal disease||Mortality||Water supply behaviour||Water treatment and storage practices||Construction, use, and maintenance of latrines	Combined hygiene with water and/or sanitation	http://www.ncbi.nlm.nih.gov/pubmed/9264751
WEGM236	Ivory Coast (Messou, 1997b)	Impact of sanitation and hygiene on the incidence of ascariasis and hookworm in children aged 2-4 years in rural areas of the Ivory Coast	1997-01-01	Water, Sanitation, and Hygiene (WASH) Evidence Gap Map: 2020 update	Non-Randomized Design	Sub-Saharan Africa	Ivory Coast	Rural	Direct provision with health messaging	Other water-related infections	Sanitation: latrines for household use	http://www.pathexo.fr/documents/articles-bull/T90-1-1781.pdf
WEGM237	Kenya (Albert, 2010)	End-User Preferences for and Performance of Competing POU Water Treatment Technologies among the Rural Poor of Kenya	2010-01-01	Water, Sanitation, and Hygiene (WASH) Evidence Gap Map: 2020 update	Randomized Controlled Trial (RCT)	Sub-Saharan Africa	Kenya	Rural	Direct hardware provision	Water treatment and storage practices	Water quality: household provision	http://cega.berkeley.edu/assets/cega_research_projects/15/End-User-Preferences-for-and-Performance-of-Competing-POU-Water-Treatment-Technologies-among-the-Rural-Poor-of-Kenya.pdf
WEGM238	Kenya (Alexander, 2013)	Improving service delivery of water, sanitation and hygiene in primary schools: a cluster randomized trial in western Kenya	2013-01-01	Water, Sanitation, and Hygiene (WASH) Evidence Gap Map: 2020 update	Randomized Controlled Trial (RCT)	Sub-Saharan Africa	Kenya	Urban||Rural	Subsidies and microfinance||Improving operator performance	Hygiene behaviour||Construction, use, and maintenance of latrines||Water treatment and storage practices	Combined hygiene with water and/or sanitation in school	https://www.ncbi.nlm.nih.gov/pubmed/23981878
WEGM239	Kenya (Blum, 2014)	Marketing Household Water Treatment: Willingness to Pay Results from an Experiment in Rural Kenya	2014-01-01	Water, Sanitation, and Hygiene (WASH) Evidence Gap Map: 2020 update	Randomized Controlled Trial (RCT)	Sub-Saharan Africa	Kenya	Rural	Subsidies and microfinance||Improving operator performance	Willingness to pay	Water quality: household provision	http://www.mdpi.com/2073-4441/6/7/1873
WEGM240	Kenya (Bohnert, 2016)	Comparing Sanitation Delivery Modalities in Urban Informal Settlement Schools: a Randomized Trial in Nairobi, Kenya	2016-01-01	Water, Sanitation, and Hygiene (WASH) Evidence Gap Map: 2020 update	Randomized Controlled Trial (RCT)	Sub-Saharan Africa	Kenya	Slum (informal settlement)	Private sector and small-scale independent provider involvement	Construction, use, and maintenance of latrines||Hygiene behaviour	Combined hygiene with water and/or sanitation in school	http://www.mdpi.com/1660-4601/13/12/1189/htm
WEGM241	Kenya (Caruso, 2014)	Assessing the impact of a school-based latrine cleaning and handwashing program on pupil absence in Nyanza Province, Kenya: a cluster-randomized trial	2014-01-01	Water, Sanitation, and Hygiene (WASH) Evidence Gap Map: 2020 update	Randomized Controlled Trial (RCT)	Sub-Saharan Africa	Kenya	Rural	Direct provision with health messaging	Education and cognitive development||Hygiene behaviour||Construction, use, and maintenance of latrines	Hygiene: handwashing supplies in school||Hygiene: other improved practices (incl. face washing)	https://www.ncbi.nlm.nih.gov/pmc/articles/PMC4876949/pdf/nihms785920.pdf
WEGM242	Kenya (Christensen, 2015)	Pilot Cluster Randomized Controlled Trials to Evaluate Adoption of Water, Sanitation and Hygiene Interventions and their Combination in Rural Western Kenya	2015-01-01	Water, Sanitation, and Hygiene (WASH) Evidence Gap Map: 2020 update	Randomized Controlled Trial (RCT)	Sub-Saharan Africa	Kenya	Rural	Direct provision with health messaging	Water treatment and storage practices	Water quality: household provision||Combined hygiene with water and/or sanitation	https://www.ncbi.nlm.nih.gov/pmc/articles/PMC4347353/
WEGM243	Kenya (Christensen, 2015)	Pilot Cluster Randomized Controlled Trials to Evaluate Adoption of Water, Sanitation and Hygiene Interventions and their Combination in Rural Western Kenya	2015-01-01	Water, Sanitation, and Hygiene (WASH) Evidence Gap Map: 2020 update	Randomized Controlled Trial (RCT)	Sub-Saharan Africa	Kenya	Rural	Direct provision with health messaging	Construction, use, and maintenance of latrines	Sanitation: latrines for household use||Combined hygiene with water and/or sanitation	https://www.ncbi.nlm.nih.gov/pmc/articles/PMC4347353/
WEGM244	Kenya (Christensen, 2015)	Pilot Cluster Randomized Controlled Trials to Evaluate Adoption of Water, Sanitation and Hygiene Interventions and their Combination in Rural Western Kenya	2015-01-01	Water, Sanitation, and Hygiene (WASH) Evidence Gap Map: 2020 update	Randomized Controlled Trial (RCT)	Sub-Saharan Africa	Kenya	Rural	Direct provision with health messaging	Hygiene behaviour	Hygiene: handwashing supplies for household use||Combined hygiene with water and/or sanitation	https://www.ncbi.nlm.nih.gov/pmc/articles/PMC4347353/
WEGM245	Kenya (Conroy, 1996)	Solar disinfection of drinking water and diarrhoea in Maasai children: a controlled field trial	1996-01-01	Water, Sanitation, and Hygiene (WASH) Evidence Gap Map: 2020 update	Non-Randomized Design	Sub-Saharan Africa	Kenya	Rural	Direct hardware provision	Diarrhoeal disease	Water quality: household provision	http://www.3ieimpact.org/en/evidence/impact-evaluations/details/2979/
WEGM246	Kenya (Conroy, 1999)	Solar disinfection of water reduces diarrhoeal disease: an update	1998-01-01	Water, Sanitation, and Hygiene (WASH) Evidence Gap Map: 2020 update	Non-Randomized Design	Sub-Saharan Africa	Kenya	Rural	Direct hardware provision	Diarrhoeal disease||Mortality	Water quality: household provision	http://adc.bmj.com/content/81/4/337
WEGM247	Kenya (Crump, 2005)	Household based treatment of drinking water with flocculant-disinfectant for preventing diarrhoea in areas with turbid source water in rura western Kenya: cluster randomised controlled trial	2005-01-01	Water, Sanitation, and Hygiene (WASH) Evidence Gap Map: 2020 update	Randomized Controlled Trial (RCT)	Sub-Saharan Africa	Kenya	Rural	Direct hardware provision	Diarrhoeal disease||Mortality||Water treatment and storage practices	Water quality: household provision	http://www.3ieimpact.org/en/evidence/impact-evaluations/details/649/
WEGM248	Kenya (Dreibelbis, 2014)	Impact of school water, anitation and hyiene interventions on health of younger siblings of pupils: a cluster randomised trial in Kenya	2014-01-01	Water, Sanitation, and Hygiene (WASH) Evidence Gap Map: 2020 update	Randomized Controlled Trial (RCT)	Sub-Saharan Africa	Kenya	Rural	Direct provision with health messaging	Diarrhoeal disease	Combined hygiene with water and/or sanitation in school	https://www.ncbi.nlm.nih.gov/pmc/articles/PMC3910035/pdf/AJPH.2013.301412.pdf
WEGM249	Kenya (du Preez, 2011)	Randomized intervention study of solar disinfection of drinking water in the prevention of dysentry in Kenyan children aged under 5 years	2011-01-01	Water, Sanitation, and Hygiene (WASH) Evidence Gap Map: 2020 update	Randomized Controlled Trial (RCT)	Sub-Saharan Africa	Kenya	Rural||Slum (informal settlement)	Direct hardware provision	Diarrhoeal disease||Mortality	Water quality: household provision	https://pubs.acs.org/doi/abs/10.1021/es2018835
WEGM250	Kenya (Dupas, 2017)	Targeting Health subsidies through a nonprice mechanism: A randomised controlled trial in Kenya	2017-01-01	Water, Sanitation, and Hygiene (WASH) Evidence Gap Map: 2020 update	Randomized Controlled Trial (RCT)	Sub-Saharan Africa	Kenya	Rural	Direct hardware provision||Subsidies and microfinance	Water treatment and storage practices	Water quality: household provision	http://science.sciencemag.org/content/353/6302/889
WEGM251	Kenya (Emory University, 2009)	Final pupil assessment: changing children's knowledge, attitudes, behaviours and outcomes. SWASH+: Sustaining and Scaling School Water, Sanitation, and Hygiene Plus Community Impacts	2009-01-01	Water, Sanitation, and Hygiene (WASH) Evidence Gap Map: 2020 update	Non-Randomized Design	Sub-Saharan Africa	Kenya	Urban	Direct provision with health messaging	Water supply behaviour||Water treatment and storage practices||Construction, use, and maintenance of latrines||Hygiene behaviour||Diarrhoeal disease||Education and cognitive development	Combined hygiene with water and/or sanitation in school	https://www.washinschools.info/docsearch/title/174929
WEGM252	Kenya (Freeman, 2012)	Assessing the impact of a school-based water treatment, hygiene and sanitation programme on pupil absence in Nyanza Province, Kenya: a cluster-randomized trial	2012-01-01	Water, Sanitation, and Hygiene (WASH) Evidence Gap Map: 2020 update	Randomized Controlled Trial (RCT)	Sub-Saharan Africa	Kenya	Rural	Direct provision with health messaging	Education and cognitive development||Water treatment and storage practices||Hygiene behaviour	Combined hygiene with water and/or sanitation in school	http://www.3ieimpact.org/en/evidence/impact-evaluations/details/1610/
WEGM253	Kenya (Freeman, 2013)	The impact of a school-based hygiene, water quality and sanitation intervention on soil-transmitted helminth reinfection: a cluster-randomized trial	2013-01-01	Water, Sanitation, and Hygiene (WASH) Evidence Gap Map: 2020 update	Randomized Controlled Trial (RCT)	Sub-Saharan Africa	Kenya	Rural	Direct provision with health messaging	Other water-related infections	Combined hygiene with water and/or sanitation in school	https://www.ncbi.nlm.nih.gov/pmc/articles/PMC3820330/
WEGM254	Kenya (Freeman, 2014)	The impact of a school-based water supply and treatment, hygiene, and sanitation programme on pupil diarrhoea: a cluster-randomized trial	2014-01-01	Water, Sanitation, and Hygiene (WASH) Evidence Gap Map: 2020 update	Randomized Controlled Trial (RCT)	Sub-Saharan Africa	Kenya	Rural	Direct provision with health messaging	Diarrhoeal disease	Combined hygiene with water and/or sanitation in school	https://www.cambridge.org/core/journals/epidemiology-and-infection/article/impact-of-a-schoolbased-water-supply-and-treatment-hygiene-and-sanitation-programme-on-pupil-diarrhoea-a-clusterrandomized-trial/43B32A94B5DD320C19D133F23A90F2D4
WEGM255	Kenya (Garn, 2016)	Estimating the Effect of School Water, Sanitation, and Hygiene Improvements on Pupil Health Outcomes	2016-01-01	Water, Sanitation, and Hygiene (WASH) Evidence Gap Map: 2020 update	Randomized Controlled Trial (RCT)	Sub-Saharan Africa	Kenya	Rural	Direct provision with health messaging	Diarrhoeal disease||Other water-related infections	Combined hygiene with water and/or sanitation in school	https://www.ncbi.nlm.nih.gov/pmc/articles/PMC4969057/
WEGM256	Kenya (Garrett, 2008)	Diarrhoea prevention in a high risk Kenyan population through point-of-use chlorination, safe water storage, sanitation, and rainwater harvesting	2008-01-01	Water, Sanitation, and Hygiene (WASH) Evidence Gap Map: 2020 update	Non-Randomized Design	Sub-Saharan Africa	Kenya	Rural	Systems-based approaches with health messaging	Diarrhoeal disease||Water treatment and storage practices	Combined hygiene with water and/or sanitation	http://www.3ieimpact.org/en/evidence/impact-evaluations/details/650/
WEGM257	Kenya (Graves, 2012)	Enhancing a safe water intervention with student created visual aids to promote handwashing behaviour in Kenyan Primary schools	2012-01-01	Water, Sanitation, and Hygiene (WASH) Evidence Gap Map: 2020 update	Non-Randomized Design	Sub-Saharan Africa	Kenya	Rural	Direct hardware provision	Hygiene behaviour	Hygiene: improved handwashing practices	http://journals.sagepub.com/doi/abs/10.2190/IQ.32.4.d?url_ver=Z39.88-2003&rfr_id=ori:rid:crossref.org&rfr_dat=cr_pub%3dpubmed
WEGM258	Kenya (Greene, 2012)	Impact of a School-Based Hygiene Promotion and Sanitation Intervention on Pupil Hand Contamination in Western Kenya: A Cluster Randomized Trial	2012-01-01	Water, Sanitation, and Hygiene (WASH) Evidence Gap Map: 2020 update	Randomized Controlled Trial (RCT)	Sub-Saharan Africa	Kenya	Rural	Direct provision with health messaging	Hygiene behaviour	Combined hygiene with water and/or sanitation in school	https://www.ncbi.nlm.nih.gov/pmc/articles/PMC3435337/
WEGM259	Kenya (Hoffman, 2015)	Chlorine dispensers in Kenya: Scaling for results	2015-01-01	Water, Sanitation, and Hygiene (WASH) Evidence Gap Map: 2020 update	Randomized Controlled Trial (RCT)	Sub-Saharan Africa	Kenya	Rural	Direct provision||Subsidies and microfinance||Improving operator performance	Water treatment and storage practices	Water quality: community provision	http://3ieimpact.org/en/evidence/impact-evaluations/details/34/
WEGM260	Kenya (Iijima, 2001)	Prevention of bacterial diarrhea by pasteurization of drinking water in Kenya	2001-01-01	Water, Sanitation, and Hygiene (WASH) Evidence Gap Map: 2020 update	Non-Randomized Design	Sub-Saharan Africa	Kenya	Rural	Direct hardware provision	Water treatment and storage practices||Diarrhoeal disease	Water quality: household provision	https://onlinelibrary.wiley.com/doi/full/10.1111/j.1348-0421.2001.tb02639.x
WEGM261	Kenya (Jack, 2015)	Joint Liability, Asset Collateralization, and Credit Access: Evidence from Rainwater Harvesting Tanks in Kenya	2015-01-01	Water, Sanitation, and Hygiene (WASH) Evidence Gap Map: 2020 update	Randomized Controlled Trial (RCT)	Sub-Saharan Africa	Kenya	Rural	Subsidies and microfinance	Time use||Education and cognitive development	Water supply: household provision	http://www.economics.illinois.edu/seminars/documents/Kremer.pdf
WEGM262	Kenya (Kremer, 2008)	Trickle down: Diffussion of chlorine for drinking water treatment in Kenya	2008-01-01	Water, Sanitation, and Hygiene (WASH) Evidence Gap Map: 2020 update	Randomized Controlled Trial (RCT)	Sub-Saharan Africa	Kenya	Rural	Direct provision with health messaging	Diarrhoeal disease||Water treatment and storage practices	Water quality: household provision	http://web.stanford.edu/group/SITE/archive/SITE_2008/segment_1/papers/de_giorgi_SITE_Trickle_Down.pdf
WEGM263	Kenya (Kremer, 2009)	Making Water Safe: Price, Persuasion, Peers, Promoters, or Product Design?	2009-01-01	Water, Sanitation, and Hygiene (WASH) Evidence Gap Map: 2020 update	Randomized Controlled Trial (RCT)	Sub-Saharan Africa	Kenya	Rural	Direct hardware provision||Health messaging	Water treatment and storage practices	Water quality: household provision	https://www.researchgate.net/publication/228466290_Making_water_safe_Price_persuasion_peers_promoters_or_product_design
WEGM264	Kenya (Kremer, 2009)	Making Water Safe: Price, Persuasion, Peers, Promoters, or Product Design?	2009-01-01	Water, Sanitation, and Hygiene (WASH) Evidence Gap Map: 2020 update	Randomized Controlled Trial (RCT)	Sub-Saharan Africa	Kenya	Rural	Direct hardware provision||Health messaging||Subsidies and microfinance	Water treatment and storage practices||Willingness to pay	Water quality: household provision	https://www.researchgate.net/publication/228466290_Making_water_safe_Price_persuasion_peers_promoters_or_product_design
WEGM265	Kenya (Kremer, 2009)	Making Water Safe: Price, Persuasion, Peers, Promoters, or Product Design?	2009-01-01	Water, Sanitation, and Hygiene (WASH) Evidence Gap Map: 2020 update	Randomized Controlled Trial (RCT)	Sub-Saharan Africa	Kenya	Rural	Direct hardware provision||Health messaging||Psychosocial 'triggering': directive	Water treatment and storage practices	Water quality: household provision	https://www.researchgate.net/publication/228466290_Making_water_safe_Price_persuasion_peers_promoters_or_product_design
WEGM266	Kenya (Kremer, 2009)	Making Water Safe: Price, Persuasion, Peers, Promoters, or Product Design?	2009-01-01	Water, Sanitation, and Hygiene (WASH) Evidence Gap Map: 2020 update	Randomized Controlled Trial (RCT)	Sub-Saharan Africa	Kenya	Rural	Direct hardware provision||Health messaging||Psychosocial 'triggering': directive||Subsidies and microfinance	Water treatment and storage practices||Willingness to pay	Water quality: household provision	https://www.researchgate.net/publication/228466290_Making_water_safe_Price_persuasion_peers_promoters_or_product_design
WEGM267	Kenya (Kremer, 2011)	Spring Cleaning: rural Water impacts, Valuation, and Institutions	2011-01-01	Water, Sanitation, and Hygiene (WASH) Evidence Gap Map: 2020 update	Randomized Controlled Trial (RCT)	Sub-Saharan Africa	Kenya	Rural	Direct hardware provision	Diarrhoeal disease||Nutrition and anthropometry||Water treatment and storage practices||Willingness to pay	Water quality: community provision	http://www.3ieimpact.org/en/evidence/impact-evaluations/details/281/
WEGM268	Kenya (Makotsi, 2016)	Association of Community Led Total Sanitation to Reduced Household Morbidity in Nyando District	2016-01-01	Water, Sanitation, and Hygiene (WASH) Evidence Gap Map: 2020 update	Non-Randomized Design	Sub-Saharan Africa	Kenya	Rural	Psychosocial 'triggering': participatory	Construction, use, and maintenance of latrines||Diarrhoeal disease||Other water-related infections	Sanitation: latrines for household use	https://www.communityledtotalsanitation.org/resource/association-community-led-total-sanitation-reduced-household-morbidity-nyando-district
WEGM269	Kenya (Morris, 2018)	A Randomized Controlled Trial to Assess the Impact of Ceramic Water Filters on Prevention of Diarrhea and Cryptosporidiosis in Infants and Young Children - Western Kenya, 2013	2018-01-01	Water, Sanitation, and Hygiene (WASH) Evidence Gap Map: 2020 update	Randomized Controlled Trial (RCT)	Sub-Saharan Africa	Kenya	Rural	Direct hardware provision	Diarrhoeal disease||Mortality||Acute respiratory infections||Other water-related infections	Water quality: household provision	http://www.ajtmh.org.ez.lshtm.ac.uk/content/journals/10.4269/ajtmh.17-0731
WEGM270	Kenya (Null, 2018)	Effects of water quality, sanitation, handwashing and nutritional interventions on diarrhoea and child growth in rural Kenya: a cluster randomised trial.	2018-01-01	Water, Sanitation, and Hygiene (WASH) Evidence Gap Map: 2020 update	Randomized Controlled Trial (RCT)	Sub-Saharan Africa	Kenya	Rural	Direct provision with health messaging	Diarrhoeal disease||Nutrition and anthropometry||Mortality	Water quality: household provision||Sanitation: latrines for household use||Hygiene: handwashing supplies for household use||Combined hygiene with water and/or sanitation	https://www.thelancet.com/pdfs/journals/langlo/PIIS2214-109X(18)30005-6.pdf
WEGM271	Kenya (Ogutu, 2001)	Seeking safe storage: A comparison of drinking water quality in clay and plastic vessels	2001-01-01	Water, Sanitation, and Hygiene (WASH) Evidence Gap Map: 2020 update	Randomized Controlled Trial (RCT)	Sub-Saharan Africa	Kenya	Rural	Direct hardware provision	Water treatment and storage practices	Water quality: household provision	https://www.ncbi.nlm.nih.gov/pmc/articles/PMC1446838/
WEGM272	Kenya (Patel, 2012)	Impact of a Hygiene Curriculum and the Installation of Simple Handwashing and Drinking Water Stations in Rural Kenyan Primary Schools on Student Health and Hygiene Practices	2012-01-01	Water, Sanitation, and Hygiene (WASH) Evidence Gap Map: 2020 update	Randomized Controlled Trial (RCT)	Sub-Saharan Africa	Kenya	Rural	Direct provision with health messaging	Diarrhoeal disease||Acute respiratory infections||Water treatment and storage practices||Hygiene behaviour	Combined hygiene with water and/or sanitation in school	http://www.3ieimpact.org/en/evidence/impact-evaluations/details/2993/
WEGM273	Kenya (Phillips-Howard, 2016)	Menstrual cups and sanitary pads to reduce school attrition, and sexually transmitted and reproductive tract infections: a cluster randomised controlled feasibility study in rural Western Kenya	2016-01-01	Water, Sanitation, and Hygiene (WASH) Evidence Gap Map: 2020 update	Randomized Controlled Trial (RCT)	Sub-Saharan Africa	Kenya	Rural	Direct hardware provision	Education and cognitive development	Hygiene: menstrual care	http://bmjopen.bmj.com/content/6/11/e013229
WEGM274	Kenya (Pickering, 2013)	Access to waterless hand sanitizer improves student hand hygiene behaviour in primary schools in Nairobi, Kenya.	2013-01-01	Water, Sanitation, and Hygiene (WASH) Evidence Gap Map: 2020 update	Non-Randomized Design	Sub-Saharan Africa	Kenya	Urban	Direct provision with health messaging	Diarrhoeal disease||Hygiene behaviour||Education and cognitive development	Hygiene: handwashing supplies in school	https://www.ncbi.nlm.nih.gov/pmc/articles/PMC3771275/pdf/tropmed-89-411.pdf
WEGM275	Kenya (Quick, 2003)	Changing community behaviour: experience from three African countries	2003-01-01	Water, Sanitation, and Hygiene (WASH) Evidence Gap Map: 2020 update	Non-Randomized Design	Sub-Saharan Africa	Kenya	Rural	Direct hardware provision||psychosocial 'triggering': directive||psychosocial 'triggering': participatory	Water treatment and storage practices||Diarrhoeal disease	Water quality: household provision	https://www.ncbi.nlm.nih.gov/pubmed/12775387
WEGM276	Kenya (Saboori, 2013)	Impact of Regular soap provision to primary schools on handwashing and E. Coli Hand contamination among pupils in Nyanza province, Kenya: A cluster randomized trial.	2013-01-01	Water, Sanitation, and Hygiene (WASH) Evidence Gap Map: 2020 update	Randomized Controlled Trial (RCT)	Sub-Saharan Africa	Kenya	Rural	Direct provision with health messaging	Hygiene behaviour	Hygiene: handwashing supplies in school||Combined hygiene with water and/or sanitation	https://www.ncbi.nlm.nih.gov/pmc/articles/PMC3795100/pdf/tropmed-89-698.pdf
WEGM277	Kenya (Slayton, 2016)	A cluster randomised controlled evaluation of the health impact of a novel antimicrobial hand towel on the health of children under 2 years old in rural communities in Nyanza Province , Kenya	2016-01-01	Water, Sanitation, and Hygiene (WASH) Evidence Gap Map: 2020 update	Randomized Controlled Trial (RCT)	Sub-Saharan Africa	Kenya	Rural	Direct provision with health messaging	Diarrhoeal disease||Acute respiratory infections||Other water-related infections	Hygiene: handwashing supplies for household use	https://www.ncbi.nlm.nih.gov/pmc/articles/PMC4751937/pdf/tropmed-94-437.pdf
WEGM278	Kenya (Stewart, 2018)	Effects of water quality, sanitation, handwashing, and nutritional interventions on child development in rural Kenya (WASH Benefits Kenya): a cluster-randomised controlled trial	2018-01-01	Water, Sanitation, and Hygiene (WASH) Evidence Gap Map: 2020 update	Randomized Controlled Trial (RCT)	Sub-Saharan Africa	Kenya	Rural	Direct provision with health messaging	Nutrition and anthropometry	Water quality: household provision||Sanitation: latrines for household use||Hygiene: handwashing supplies for household use||Combined hygiene with water and/or sanitation	https://www.thelancet.com/journals/lanchi/article/PIIS2352-4642(18)30025-7/fulltext
WEGM279	Kenya (Tiwari, 2009)	Intermittent Slow Sand Filtration for Preventing Diarrhoea Among Children in Kenyan Households Using Unimproved Water Sources: Randomized Controlled Trial	2009-01-01	Water, Sanitation, and Hygiene (WASH) Evidence Gap Map: 2020 update	Randomized Controlled Trial (RCT)	Sub-Saharan Africa	Kenya	Rural	Direct hardware provision	Diarrhoeal disease||Water treatment and storage practices	Water quality: household provision	http://www.ncbi.nlm.nih.gov/pubmed/19735370
WEGM280	Kenya, Nepal, and Uganda (Shordt, 2004)	Sustainability of hygiene behaviour and the effectiveness of change interventions: Findings and implications for water and sanitation programmes from a multi-country research study	2004-01-01	Water, Sanitation, and Hygiene (WASH) Evidence Gap Map: 2020 update	Non-Randomized Design	South Asia||Sub-Saharan Africa	Kenya||Nepal||Uganda	Rural||Urban	Health messaging	Water treatment and storage practices||Construction, use, and maintenance of latrines||Hygiene behaviour||Sustainability and slippage	Combined hygiene with water and/or sanitation	http://ec.europa.eu/echo/files/evaluation/watsan2005/annex_files/IRCNL/IRCNL.5.SustainabilityofHP_IRC_Booklet2[1][1].pdf
WEGM281	Liberia (Doocy, 2006)	Point-of-use water treatment and diarrhoea reduction in the emergency context: an effectiveness trial in Liberia	2006-01-01	Water, Sanitation, and Hygiene (WASH) Evidence Gap Map: 2020 update	Non-Randomized Design	Sub-Saharan Africa	Liberia	Refugee camp	Direct provision with health messaging	Diarrhoeal disease||Water treatment and storage practices	Water quality: household provision	http://www.3ieimpact.org/en/evidence/impact-evaluations/details/2981/
WEGM282	Liberia (Ntow, 2010)	Assessing WASH Package Interventions in 5 Counties of Liberia. UNICEF Report	2010-01-01	Water, Sanitation, and Hygiene (WASH) Evidence Gap Map: 2020 update	Non-Randomized Design	Sub-Saharan Africa	Liberia	Rural||Urban	Direct provision with health messaging||Psychosocial 'triggering': participatory	Water supply behaviour||Water treatment and storage practices||Open defecation||Hygiene behaviour||Diarrhoeal disease	Combined hygiene with water and/or sanitation	https://www.unicef.org/evaluation/files/Liberia_2010-001_LBR201001-Assessing_WASH_Package_Interventions_in_5_Counties.pdf
WEGM283	LMICs (Fink, 2011)	The effect of water and sanitation on child health: evidence from the demographic and health surveys 1986-2007	2011-01-01	Water, Sanitation, and Hygiene (WASH) Evidence Gap Map: 2020 update	Non-Randomized Design	CIS||East Asia and Pacific||Europe||Latin America and the Caribbean||Middle East and North Africa||South Asia||Sub-Saharan Africa	Azerbaijan||Bangladesh||Benin||Bolivia||Brazil||Burkina Faso||Burundi||Cambodia||Cameroon||Central African Republic||Chad||Colombia||Congo (Democratic Republic of the)||Congo (Republic of the)||Dominican Republic||Egypt||Ethiopia||Gabon||Ghana||Guatemala||Guinea||Guyana||Haiti||Honduras||India||Indonesia||Ivory Coast||Jordan||Kazakhstan||Kenya||Kyrgyzstan||Lesotho||Liberia||Madagascar||Malawi||Mo…	Rural||Urban	Direct hardware provision	Mortality	Combined water supply and sanitation (WSS)	https://academic.oup.com/ije/article/40/5/1196/658066
WEGM284	LMICs (Fuentes, 2006)	Does Access to Water and Sanitation Affect Child Survival? A Five Country Analysis	2006-01-01	Water, Sanitation, and Hygiene (WASH) Evidence Gap Map: 2020 update	Non-Randomized Design	East Asia and Pacific||Latin America and the Caribbean||Middle East and North Africa||Sub-Saharan Africa	Cameroon||Egypt||Peru||Uganda||Vietnam	Rural||Urban||Slum (informal settlement)	Direct hardware provision	Mortality	Combined water supply and sanitation (WSS)	http://hdr.undp.org/en/content/does-access-water-and-sanitation-affect-child-survival
WEGM285	Malawi (Roberts, 2001)	Keeping clean water clean in a Malawi Refugee Camp: A Randomised Intervention Trial	2001-01-01	Water, Sanitation, and Hygiene (WASH) Evidence Gap Map: 2020 update	Randomized Controlled Trial (RCT)	Sub-Saharan Africa	Malawi	Refugee camp	Direct hardware provision	Diarrhoeal disease||Water treatment and storage practices||Hygiene behaviour	Water quality: household provision	http://www.3ieimpact.org/en/evidence/impact-evaluations/details/659/
WEGM286	Mali (Alzua, 2015)	Final report: Impact evaluation of community-led total sanitation (CLTS) in rural Mali	2015-01-01	Water, Sanitation, and Hygiene (WASH) Evidence Gap Map: 2020 update	Randomized Controlled Trial (RCT)	Sub-Saharan Africa	Mali	Urban	Psychosocial 'triggering': participatory	Diarrhoeal disease||Acute respiratory infections||Mortality||Nutrition and anthropometry||Education and cognitive development||Labour market and employment||Water supply behaviour||Water treatment and storage practices||Construction, use, and maintenance of latrines||Open defecation||Hygiene behaviour||Sustainability and slippage	Combined hygiene with water and/or sanitation	https://www.unicef.org/evaldatabase/files/CLTS_impact_eval_Mali_final_report.pdf
WEGM287	Mali (Garn, 2017)	The Role of Adherence on the Impact of a School-Based Water, Sanitation, and Hygiene Intervention in Mali	2017-01-01	Water, Sanitation, and Hygiene (WASH) Evidence Gap Map: 2020 update	Non-Randomized Design	Sub-Saharan Africa	Mali	Rural||Urban	Direct provision with health messaging	Sustainability and slippage||Diarrhoeal disease||Acute respiratory infections||Education and cognitive development	Combined hygiene with water and/or sanitation in school	https://www.ncbi.nlm.nih.gov/pmc/articles/PMC5392652/
WEGM288	Mali (Pickering, 2015)	Effect of a community-led sanitation intervention on child diarrhoea and child growth in rural Mali: a cluster-randomised controlled trial	2015-01-01	Water, Sanitation, and Hygiene (WASH) Evidence Gap Map: 2020 update	Randomized Controlled Trial (RCT)	Sub-Saharan Africa	Mali	Rural	Psychosocial 'triggering': participatory	Diarrhoeal disease||Acute respiratory infections||Mortality||Nutrition and anthropometry||Water treatment and storage practices||Construction, use, and maintenance of latrines||Open defecation||Hygiene behaviour||Sustainability and slippage	Sanitation: latrines for household use	https://www.thelancet.com/pdfs/journals/langlo/PIIS2214-109X(15)00144-8.pdf
WEGM289	Mali (Resnikoff, 1995)	Health education and antibiotic therapy in trachoma control	1995-01-01	Water, Sanitation, and Hygiene (WASH) Evidence Gap Map: 2020 update	Randomized Controlled Trial (RCT)	Sub-Saharan Africa	Mali	Rural	Health messaging	Other water-related infections	Hygiene: other improved practices (incl. face washing)	https://www.ncbi.nlm.nih.gov/pubmed/9291741
WEGM290	Mali (Trinies, 2015)	Dubai Cares WASH in Schools Initiative. Impact Evaluation Report: January 2013 - May 2014	2015-01-01	Water, Sanitation, and Hygiene (WASH) Evidence Gap Map: 2020 update	Non-Randomized Design	Sub-Saharan Africa	Mali	Rural||Urban	Direct provision with health messaging	Open defecation||Hygiene behaviour||Diarrhoeal disease||Acute respiratory infections||Education and cognitive development	Combined hygiene with water and/or sanitation in school	https://www.unicef.org/evaldatabase/index_89772.html
WEGM291	Mexico (deWilde, 2008)	An integrated method for evaluating community-based safe water programmes and an application in rural Mexico	2008-01-01	Water, Sanitation, and Hygiene (WASH) Evidence Gap Map: 2020 update	Non-Randomized Design	Latin America and the Caribbean	Mexico	Rural	Decentralization	Diarrhoeal disease||Water supply behaviour	Water quality: community provision	https://academic.oup.com/heapol/article/23/6/452/571128
WEGM292	Mexico (Gil, 2014)	User Compliance, Field Efficacy, and Greenhouse Gas Emissions of an Ultraviolet Water Disinfection System and other Drinking Water Treatment Alternatives for Rural Households in Mexico	2014-01-01	Water, Sanitation, and Hygiene (WASH) Evidence Gap Map: 2020 update	Randomized Controlled Trial (RCT)	Latin America and the Caribbean	Mexico	Rural	Subsidies and microfinance	Water treatment and storage practices	Water quality: household provision	http://digitalassets.lib.berkeley.edu/etd/ucb/text/ReygadasRoblesGil_berkeley_0028E_14996.pdf
WEGM293	Mexico (Gruber, 2013)	A stepped wedge, cluster-randomized trial of a household UV-disinfection and safe storage drinking water intervention in rural Baja California Sur, Mexico	2013-01-01	Water, Sanitation, and Hygiene (WASH) Evidence Gap Map: 2020 update	Randomized Controlled Trial (RCT)	Latin America and the Caribbean	Mexico	Rural	Direct hardware provision	Water treatment and storage practices	Water quality: household provision	https://www.ncbi.nlm.nih.gov/pmc/articles/PMC3741243/
WEGM294	Mexico (Odio, 2004)	Compliance, convenience and health: effect of a cosmetically appealing, alcohol-free, waterless hand sanitizer on fecal contamination of mothers’ hands and diarrhea incidence among Mexican children	2004-01-01	Water, Sanitation, and Hygiene (WASH) Evidence Gap Map: 2020 update	Randomized Controlled Trial (RCT)	Latin America and the Caribbean	Mexico	Urban	Direct hardware provision	Hygiene behaviour||Diarrhoeal disease	Hygiene: improved handwashing practices	https://onlinelibrary.wiley.com/doi/abs/10.1111/j.0736-8046.2004.21331.x
WEGM295	Mexico (Venkataramani, 2013)	Effect of Early Life Exposure to a Clean Water Intervention on Health and Socioeconomic Status in Adulthood: Evidence from a Quasi-Experimental Cohort Study in Mexico	2013-01-01	Water, Sanitation, and Hygiene (WASH) Evidence Gap Map: 2020 update	Non-Randomized Design	Latin America and the Caribbean	Mexico	Rural||Urban	Direct hardware provision|| Legal reform	Diarrhoeal disease||Nutrition and anthropometry||Education and cognitive development	Water quality: community provision||Sanitation: safe waste disposal system	https://ideas.repec.org/p/bri/cmpowp/13-310.html
WEGM296	Moldova (Donnelly-Hall Ltd, 2004)	Moldova social investment fund: impact evaluation report	2004-01-01	Water, Sanitation, and Hygiene (WASH) Evidence Gap Map: 2020 update	Non-Randomized Design	CIS	Moldova	Rural	Decentralization	Water supply behaviour||Income, consumption, and poverty	Water supply: household provision	http://documents.worldbank.org/curated/en/987281468779678423/Moldova-Social-Investment-Fund-Project
WEGM297	Morocco (Devoto, 2012)	Happiness on Tap: Piped Water Adoption in Urban Morocco	2012-01-01	Water, Sanitation, and Hygiene (WASH) Evidence Gap Map: 2020 update	Randomized Controlled Trial (RCT)	Middle East and North Africa	Morocco	Urban	Systems-based approaches with health messaging	Diarrhoeal disease||Psychosocial health||Education and cognitive development||Labour market and employment||Income, consumption, and poverty||Water supply behaviour||Water treatment and storage practices||Hygiene behaviour||Time use	Water supply: household provision	http://www.3ieimpact.org/en/evidence/impact-evaluations/details/90/
WEGM298	Mozambique (Cairncross, 1987)	Water use and health in Mueda, Mozambique	1987-01-01	Water, Sanitation, and Hygiene (WASH) Evidence Gap Map: 2020 update	Non-Randomized Design	Sub-Saharan Africa	Mozambique	Rural	Direct hardware provision	Water supply behaviour||Time use||Other water-related infections	Water supply: community provision	https://academic.oup.com/trstmh/article-abstract/81/1/51/1869452?redirectedFrom=fulltext
WEGM299	Mozambique (Elbers, 2012)	Effectiveness of Large Scale Water and Sanitation Interventions: The One Million Initiative in Mozambique	2012-01-01	Water, Sanitation, and Hygiene (WASH) Evidence Gap Map: 2020 update	Non-Randomized Design	Sub-Saharan Africa	Mozambique	Rural	Direct hardware provision	Water supply behaviour||Construction, use, and maintenance of latrines||Hygiene behaviour||Diarrhoeal disease||Other water-related infections	Water supply: community provision	http://www.3ieimpact.org/en/evidence/impact-evaluations/details/2617/
WEGM300	Mozambique (Elbers, 2012)	Effectiveness of Large Scale Water and Sanitation Interventions: The One Million Initiative in Mozambique	2012-01-01	Water, Sanitation, and Hygiene (WASH) Evidence Gap Map: 2020 update	Non-Randomized Design	Sub-Saharan Africa	Mozambique	Rural	Direct provision with psychosocial 'triggering'	Other water-related infections	Combined water supply and sanitation (WSS)	http://www.3ieimpact.org/en/evidence/impact-evaluations/details/2617/
WEGM301	Mozambique (Elbers, 2012)	Effectiveness of Large Scale Water and Sanitation Interventions: The One Million Initiative in Mozambique	2012-01-01	Water, Sanitation, and Hygiene (WASH) Evidence Gap Map: 2020 update	Non-Randomized Design	Sub-Saharan Africa	Mozambique	Rural	Psychosocial 'triggering': participatory	Other water-related infections	Sanitation: latrines for household use	http://www.3ieimpact.org/en/evidence/impact-evaluations/details/2617/
WEGM302	Mozambique (UNICEF, 2011)	Impact evaluation of drinking water supply and sanitation interventions in rural Mozambique	2011-01-01	Water, Sanitation, and Hygiene (WASH) Evidence Gap Map: 2020 update	Non-Randomized Design	Sub-Saharan Africa	Mozambique	Rural	Direct provision with health messaging||Systems-based approaches with psychosocial 'triggering'	Diarrhoeal disease||Education and cognitive development||Water treatment and storage practices||Construction, use, and maintenance of latrines||Open defecation||Hygiene behaviour||Time use	Combined hygiene with water and/or sanitation	https://www.unicef.org/evaldatabase/index_61812.html
WEGM303	Myanmar (Han, 1989)	Prevention of diarrhoea and dysentery by hand washing	1989-01-01	Water, Sanitation, and Hygiene (WASH) Evidence Gap Map: 2020 update	Randomized Controlled Trial (RCT)	East Asia and Pacific	Myanmar	Urban	Direct hardware provision	Diarrhoeal disease||Other water-related infections	Hygiene: handwashing supplies for household use	http://www.3ieimpact.org/en/evidence/impact-evaluations/details/652/
WEGM304	Nepal (Langford, 2009)	Hand-washing and its impact on child health in Kathmandu, Nepal	2009-01-01	Water, Sanitation, and Hygiene (WASH) Evidence Gap Map: 2020 update	Non-Randomized Design	South Asia	Nepal	Slum (informal settlement)	Direct provision with psychosocial 'triggering'	Diarrhoeal disease||Nutrition and anthropometry||Hygiene behaviour	Hygiene: handwashing supplies for household use	http://etheses.dur.ac.uk/79/
WEGM305	Nepal (Langford, 2013)	A health equity critique of social marketing: Where interventions have impact but insufficient reach	2013-01-01	Water, Sanitation, and Hygiene (WASH) Evidence Gap Map: 2020 update	Randomized Controlled Trial (RCT)	South Asia	Nepal	Slum (informal settlement)	Direct provision with psychosocial 'triggering'	Diarrhoeal disease||Hygiene behaviour	Hygiene: handwashing supplies for household use	https://www.sciencedirect.com/science/article/pii/S0277953613000725?via%3Dihub
WEGM306	Nepal (Oster, 2011)	Menstruation, Sanitary Products and School Attendance: Evidence from a Randomized Evaluation	2011-01-01	Water, Sanitation, and Hygiene (WASH) Evidence Gap Map: 2020 update	Randomized Controlled Trial (RCT)	South Asia	Nepal	Rural||Urban	Direct hardware provision	Education and cognitive development	Hygiene: menstrual care	https://www.brown.edu/research/projects/oster/sites/brown.edu.research.projects.oster/files/uploads/menseduc.pdf
WEGM307	Nepal (Rhee, 2008)	Impact of Maternal and Birth Attendant Hand-washing on Neonatal Mortality in Southern Nepal	2008-01-01	Water, Sanitation, and Hygiene (WASH) Evidence Gap Map: 2020 update	Non-Randomized Design	South Asia	Nepal	Rural	Health messaging	Mortality	Hygiene: improved handwashing practices	http://www.ncbi.nlm.nih.gov/pmc/articles/PMC2587156/
WEGM308	Nicaragua (Pradhan, 2002)	The impact and targeting of social infrastructure investments: lessons from the Nicaraguan Social Fund	2002-01-01	Water, Sanitation, and Hygiene (WASH) Evidence Gap Map: 2020 update	Non-Randomized Design	Latin America and the Caribbean	Nicaragua	Urban||Rural	Decentralization	Diarrhoeal disease||Nutrition and anthropometry	Water supply: community provision||Water supply: household provision||Sanitation: latrines for household use||Sanitation: safe waste disposal system	http://www.3ieimpact.org/en/evidence/impact-evaluations/details/156/
WEGM309	Niger (Abdou, 2010)	How much is not enough? A community randomized trial of a water and health education programme for trachoma and ocular C. trachomatis infection in Niger	2010-01-01	Water, Sanitation, and Hygiene (WASH) Evidence Gap Map: 2020 update	Randomized Controlled Trial (RCT)	Sub-Saharan Africa	Niger	Rural	Direct hardware provision	Other water-related infections	Water supply: community provision	https://www.ncbi.nlm.nih.gov/pmc/articles/PMC2867063/
WEGM310	Niger (Garba, 2001)	Impact of health education programs on the control of urinary bilharziasis in Niger	2001-01-01	Water, Sanitation, and Hygiene (WASH) Evidence Gap Map: 2020 update	Non-Randomized Design	Sub-Saharan Africa	Niger	Rural	Health messaging	Hygiene behaviour	Hygiene: other improved practices (incl. face washing)	http://www.jle.com/fr/revues/san/e-docs/impact_de_la_sensibilisation_des_populations_dans_la_lutte_contre_la_bilharziose_urinaire_au_niger_220105/article.phtml
WEGM311	Niger (Mainassara, 2014)	Assessing the Health Impact of the following Measures in Schools in Maradi (Niger): Construction of Latrines, Clean Water Supply, Establishment of Hand Washing Stations, and Health Education	2014-01-01	Water, Sanitation, and Hygiene (WASH) Evidence Gap Map: 2020 update	Non-Randomized Design	Sub-Saharan Africa	Niger	Rural	Direct provision with health messaging	Water supply behaviour||Construction, use, and maintenance of latrines||Diarrhoeal disease||Other water-related infections||Education and cognitive development	Combined hygiene with water and/or sanitation in school	https://www.hindawi.com/journals/jpr/2014/190451/
WEGM312	Nigeria (Abiola, 2012)	Effect of Health Education on Knowledge, Attitude and Practices of Personal Hygiene among Secondary School Students in Rural Sokoto, North West, Nigeria	2012-01-01	Water, Sanitation, and Hygiene (WASH) Evidence Gap Map: 2020 update	Non-Randomized Design	Sub-Saharan Africa	Nigeria	Rural	Health messaging	Hygiene behaviour	Hygiene: improved handwashing practices	https://www.ncbi.nlm.nih.gov/pubmed/24564095
WEGM313	Nigeria (Huttly, 1990)	The Imo State (Nigeria) Drinking Water Supply and Sanitation Project, 2. Impact on dracunculiasis, diarrhoea and nutritional status	1990-01-01	Water, Sanitation, and Hygiene (WASH) Evidence Gap Map: 2020 update	Non-Randomized Design	Sub-Saharan Africa	Nigeria	Rural	Direct hardware provision	Diarrhoeal disease||Other water-related infections||Nutrition and anthropometry||Water supply behaviour||Water treatment and storage practices	Combined hygiene with water and/or sanitation	http://www.ncbi.nlm.nih.gov/pubmed/2143854
WEGM314	Nigeria (Jinadu, 2007)	Health promotion intervention for hygienic disposal children's faeces in a rural area of Nigera	2007-01-01	Water, Sanitation, and Hygiene (WASH) Evidence Gap Map: 2020 update	Non-Randomized Design	Sub-Saharan Africa	Nigeria	Rural	Direct provision with health messaging	Construction, use, and maintenance of latrines||Open defecation||Hygiene behaviour	Combined hygiene with water and/or sanitation	http://journals.sagepub.com/doi/abs/10.1177/0017896907080120
WEGM315	Nigeria (Toonen, 2014)	Impact evaluation of water sanitation and hygiene (WASH) within the UNICEF country programme of cooperation, government of Nigeria and and UNCEF, 2009-2013	2014-01-01	Water, Sanitation, and Hygiene (WASH) Evidence Gap Map: 2020 update	Non-Randomized Design	Sub-Saharan Africa	Nigeria	Rural||Urban	Systems-based approaches with health messaging||Psychosocial 'triggering': participatory	Water supply behaviour||Water treatment and storage practices||Construction, use, and maintenance of latrines||Open defecation||Hygiene behaviour||Time use||Diarrhoeal disease||Other water-related infections	Combined hygiene with water and/or sanitation	https://www.unicef.org/evaldatabase/index_81154.html
WEGM316	Pakistan (Bowen, 2012)	Association Between Intensive Handwashing Promotion and Child Development in Karachi, Pakistan: A Cluster Randomized Controlled Trial	2012-01-01	Water, Sanitation, and Hygiene (WASH) Evidence Gap Map: 2020 update	Randomized Controlled Trial (RCT)	South Asia	Pakistan	Slum (informal settlement)	Direct provision with health messaging	Mortality||Nutrition and anthropometry||Education and cognitive development||Sustainability and slippage	Hygiene: handwashing supplies for household use||Combined hygiene with water and/or sanitation	http://www.3ieimpact.org/en/evidence/impact-evaluations/details/1619/
WEGM317	Pakistan (Bowen, 2013)	Sustained improvements in handwashing indicators more than 5 years after a cluster randomised, community-based trial of handwashing promotion in Karachi, Pakistan	2013-01-01	Water, Sanitation, and Hygiene (WASH) Evidence Gap Map: 2020 update	Randomized Controlled Trial (RCT)||Non-Randomized Design	South Asia	Pakistan	Slum (informal settlement)	Direct provision with health messaging	Water supply behaviour||Water treatment and storage practices||Hygiene behaviour||Sustainability and slippage	Hygiene: handwashing supplies for household use||Combined hygiene with water and/or sanitation	https://www.ncbi.nlm.nih.gov/pmc/articles/PMC4626884/pdf/nihms732333.pdf
WEGM318	Pakistan (Jensen, 2003)	Effect of Chlorination of Drinking-water on Water Quality and Childhood Diarrhoea in a Village in Pakistan	2003-01-01	Water, Sanitation, and Hygiene (WASH) Evidence Gap Map: 2020 update	Non-Randomized Design	South Asia	Pakistan	Rural	Direct hardware provision	Diarrhoeal disease||Water supply behaviour||Water treatment and storage practices	Water quality: community provision	http://www.ncbi.nlm.nih.gov/pubmed/12751671
WEGM319	Pakistan (Luby, 2001)	A low-cost intervention for cleaner drinking water in Karachi, Pakistan	2001-01-01	Water, Sanitation, and Hygiene (WASH) Evidence Gap Map: 2020 update	Non-Randomized Design	South Asia	Pakistan	Urban	Direct hardware provision	Water treatment and storage practices	Water quality: household provision	https://www.ijidonline.com/article/S1201-9712(01)90089-X/abstract
WEGM320	Pakistan (Luby, 2004a)	Effect of Intensive Handwashing Promotion on Childhood Diarrhea in High-Risk Communities in Pakistan	2004-01-01	Water, Sanitation, and Hygiene (WASH) Evidence Gap Map: 2020 update	Randomized Controlled Trial (RCT)	South Asia	Pakistan	Slum (informal settlement)	Direct provision with health messaging	Diarrhoeal disease||Mortality	Hygiene: handwashing supplies for household use	https://jamanetwork.com/journals/jama/fullarticle/198846
WEGM321	Pakistan (Luby, 2004b)	Delayed effectiveness of home-based interventions in reducing childooh diarrhea, Karachi, Pakistan	2004-01-01	Water, Sanitation, and Hygiene (WASH) Evidence Gap Map: 2020 update	Non-Randomized Design	South Asia	Pakistan	Slum (informal settlement)	Direct hardware provision	Diarrhoeal disease||Mortality	Water quality: household provision||Hygiene: handwashing supplies for household use	http://www.3ieimpact.org/en/evidence/impact-evaluations/details/2984/
WEGM322	Pakistan (Luby, 2005)	Effect of handwashing on child health: a randomised controlled trial	2005-01-01	Water, Sanitation, and Hygiene (WASH) Evidence Gap Map: 2020 update	Randomized Controlled Trial (RCT)	South Asia	Pakistan	Urban	Direct provision with health messaging	Diarrhoeal disease||Acute respiratory infections||Other water-related infections||Hygiene behaviour	Hygiene: handwashing supplies for household use	http://www.3ieimpact.org/en/evidence/impact-evaluations/details/647/
WEGM323	Pakistan (Luby, 2006)	Combining drinking water treatment and hand washing for diarrhoea prevention, a cluster randomised controlled trial	2006-01-01	Water, Sanitation, and Hygiene (WASH) Evidence Gap Map: 2020 update	Randomized Controlled Trial (RCT)	South Asia	Pakistan	Slum (informal settlement)	Direct provision with health messaging	Diarrhoeal disease||Mortality||Water treatment and storage practices||Hygiene behaviour	Water quality: household provision||Hygiene: handwashing supplies for household use||Combined hygiene with water and/or sanitation	http://www.3ieimpact.org/en/evidence/impact-evaluations/details/646/
WEGM324	Pakistan (Luby, 2009)	Difficulties in Maintaining Improved Handwashing Behavior, Karachi, Pakistan	2009-01-01	Water, Sanitation, and Hygiene (WASH) Evidence Gap Map: 2020 update	Randomized Controlled Trial (RCT)	South Asia	Pakistan	Rural	Direct provision with health messaging	Diarrhoeal disease||Hygiene behaviour||Sustainability and slippage	Hygiene: handwashing supplies for household use||Combined hygiene with water and/or sanitation	http://www.3ieimpact.org/en/evidence/impact-evaluations/details/1761/
WEGM325	Pakistan (Rauniyar, 2009)	Impact of rural water supply and sanitation in Punjab, Pakistan	2009-01-01	Water, Sanitation, and Hygiene (WASH) Evidence Gap Map: 2020 update	Non-Randomized Design	South Asia	Pakistan	Rural	Direct provision with health messaging||Improving operator performance||Decentralization	Diarrhoeal disease||Drudgery, pain, and musculoskeletal disorders||Education and cognitive development||Labour market and employment||Income, consumption, and poverty||Time use	Combined hygiene with water and/or sanitation	http://www.3ieimpact.org/en/evidence/impact-evaluations/details/169/
WEGM326	Pakistan (Shaheed, 2018)	Adherence to Point-of-Use Water Treatment over Short-Term Implementation: Parallel Crossover Trials of Flocculation-Disinfection Sachets in Pakistan and Zambia	2018-01-01	Water, Sanitation, and Hygiene (WASH) Evidence Gap Map: 2020 update	Non-Randomized Design	South Asia	Pakistan	Rural	Direct hardware provision	Water treatment and storage practices	Water quality: household provision	https://pubs.acs.org/doi/abs/10.1021/acs.est.8b00167
WEGM327	Palestine (UNICEF, 2014)	Water, sanitation & hygiene in schools programme: mid-term evaluation report	2014-01-01	Water, Sanitation, and Hygiene (WASH) Evidence Gap Map: 2020 update	Non-Randomized Design	Middle East and North Africa	Palestine	Urban	Direct provision with health messaging	Construction, use, and maintenance of latrines||Hygiene behaviour||Education and cognitive development	Combined hygiene with water and/or sanitation in school	https://www.unicef.org/evaldatabase/files/UNICEF_WASH_in_Schools_Mid-Term_Evaluation_2015-002_SoP.pdf
WEGM328	Panama (Ryder, 1985)	The childhood health effetcs of an improved water supply system on a remote Panamanian Island	1985-01-01	Water, Sanitation, and Hygiene (WASH) Evidence Gap Map: 2020 update	Non-Randomized Design	Latin America and the Caribbean	Panama	Rural	Direct hardware provision	Diarrhoeal disease||Mortality||Acute respiratory infections||Other water-related infections||Water treatment and storage practices	Water quality: household provision	http://www.ncbi.nlm.nih.gov/pubmed/4037183
WEGM329	Papa New Guinea (Phuanukoonnon, 2013)	Evaluation ot a WASH intervention demonstrates the potential tor improved hygiene practices in Hiri District, Central Province	2013-01-01	Water, Sanitation, and Hygiene (WASH) Evidence Gap Map: 2020 update	Non-Randomized Design	East Asia and Pacific	Papa New Guinea	Rural	Direct provision with health messaging	Water supply behaviour||Water treatment and storage practices||Hygiene behaviour	Combined hygiene with water and/or sanitation	https://www.ncbi.nlm.nih.gov/pubmed/26288930
WEGM330	Paraguay (World Bank, 1998)	Paraguay Impact Evaluation Report: Community-based Rural Water Systems and the Development of Village Committees	1998-01-01	Water, Sanitation, and Hygiene (WASH) Evidence Gap Map: 2020 update	Non-Randomized Design	Latin America and the Caribbean	Paraguay	Rural	Decentralization	Diarrhoeal disease||Mortality	Combined water supply and sanitation (WSS)	http://lnweb90.worldbank.org/oed/oeddoclib.nsf/DocUNIDViewForJavaSearch/C4B73FD7CFFEB2C7852567F5005D6604
WEGM331	Peru (Calzada, 2013)	Neither Private nor Public: The Effects of Communal Provision of Water on Child Health in Peru	2013-01-01	Water, Sanitation, and Hygiene (WASH) Evidence Gap Map: 2020 update	Natural Experiment	Latin America and the Caribbean	Peru	Rural	Decentralization	Diarrhoeal disease||Nutrition and anthropometry	Water supply: community provision	https://ideas.repec.org/p/urv/wpaper/2072-196649.html
WEGM332	Peru (Galiani, 2012)	Promoting Handwashing Behavior in Peru: The Effect of Large- Scale Mass- Media and Community Level Interventions	2012-01-01	Water, Sanitation, and Hygiene (WASH) Evidence Gap Map: 2020 update	Randomized Controlled Trial (RCT)	Latin America and the Caribbean	Peru	Rural	Health messaging	Diarrhoeal disease||Acute respiratory infections||Other water-related infections||Nutrition and anthropometry||Water treatment and storage practices||Hygiene behaviour	Hygiene: improved handwashing practices	http://www.3ieimpact.org/en/evidence/impact-evaluations/details/2290/
WEGM333	Peru (Gyorkos, 2013)	Impact of Health Education on Soil-Transmitted Helminth Infections in Schoolchildren of the Peruvian Amazon: A Cluster-Randomized Controlled Trial	2013-01-01	Water, Sanitation, and Hygiene (WASH) Evidence Gap Map: 2020 update	Randomized Controlled Trial (RCT)	Latin America and the Caribbean	Peru	Urban	Health messaging	Open defecation||Hygiene behaviour||Other water-related infections	Hygiene: improved handwashing practices||Hygiene: other improved practices (incl. face washing)	https://www.ncbi.nlm.nih.gov/pmc/articles/PMC3772033/
WEGM334	Peru (Heitzinger, 2016)	The challenge of improving boiling: lessons learned from a randomized controlled trial of water pasteurization and safe storage in Peru	2016-01-01	Water, Sanitation, and Hygiene (WASH) Evidence Gap Map: 2020 update	Randomized Controlled Trial (RCT)	Latin America and the Caribbean	Peru	Rural	Direct hardware provision	Water treatment and storage practices	Water quality: household provision	https://www.cambridge.org/core/journals/epidemiology-and-infection/article/challenge-of-improving-boiling-lessons-learned-from-a-randomized-controlled-trial-of-water-pasteurization-and-safe-storage-in-peru/26F414E9425697C4D646014A1B88CDF8
WEGM335	Peru (Yeager, 2002)	An intervention for the promotion of hygienic feces disposal behaviors in a shanty town of Lima, Peru	2002-01-01	Water, Sanitation, and Hygiene (WASH) Evidence Gap Map: 2020 update	Non-Randomized Design	Latin America and the Caribbean	Peru	Slum (informal settlement)	Health messaging	Hygiene behaviour	Hygiene: other improved practices (incl. face washing)	https://www.ncbi.nlm.nih.gov/pubmed/12507351
WEGM336	Philippines (Aiga, 2002)	Impact of improvement of water supply on household economy in a squatter area of Manila	2002-01-01	Water, Sanitation, and Hygiene (WASH) Evidence Gap Map: 2020 update	Non-Randomized Design	East Asia and Pacific	Philippines	Slum (informal settlement)	Direct hardware provision	Time use||Income, consumption, and poverty	Combined water supply and sanitation (WSS)	http://www.ncbi.nlm.nih.gov/pubmed/12188468
WEGM337	Rwanda (Chankova, 2012)	A community-based approach to promote household water treatment in Rwanda	2012-01-01	Water, Sanitation, and Hygiene (WASH) Evidence Gap Map: 2020 update	Non-Randomized Design	Sub-Saharan Africa	Rwanda	Rural	Systems-based approaches with health messaging	Water treatment and storage practices	Water quality: household provision	https://www.ncbi.nlm.nih.gov/pubmed/22361707
WEGM338	Rwanda (Gasana, 2002)	Impact of water supply and sanitation on diarrhoeal morbidity among young children in the socioeconomic and cultural context of Rwanda (Africa)	2002-01-01	Water, Sanitation, and Hygiene (WASH) Evidence Gap Map: 2020 update	Non-Randomized Design	Sub-Saharan Africa	Rwanda	Rural	Direct hardware provision	Diarrhoeal disease||Water treatment and storage practices||Nutrition and anthropometry	Water supply: community provision	https://www.sciencedirect.com/science/article/pii/S001393510294394X?via%3Dihub
WEGM339	Rwanda (Kirby, 2017)	Use, microbiological effectiveness and health impact of a household water filter intervention in rural Rwanda: matched cohort study	2017-01-01	Water, Sanitation, and Hygiene (WASH) Evidence Gap Map: 2020 update	Non-Randomized Design	Sub-Saharan Africa	Rwanda	Rural	Direct provision with health messaging	Diarrhoeal disease||Water treatment and storage practices	Water quality: household provision	https://www.ncbi.nlm.nih.gov/pubmed/28596086
WEGM340	Rwanda (Sinharoy, 2017)	Effect of community health clubs on child diarrhoea in western Rwanda: a cluster-randomised trial	2017-01-01	Water, Sanitation, and Hygiene (WASH) Evidence Gap Map: 2020 update	Randomized Controlled Trial (RCT)	Sub-Saharan Africa	Rwanda	Rural	Health messaging	Diarrhoeal disease||Water treatment and storage practices||Construction, use, and maintenance of latrines||Hygiene behaviour||Nutrition and anthropometry	Combined hygiene with water and/or sanitation	https://www.ncbi.nlm.nih.gov/pmc/articles/PMC5561270/pdf/main.pdf
WEGM341	Rwanda (Stone, 2018)	Educational Intervention to reduce disease related to sub-optimal basic hygiene in Rwanda: initial evaluation and feasibility study	2018-01-01	Water, Sanitation, and Hygiene (WASH) Evidence Gap Map: 2020 update	Randomized Controlled Trial (RCT)	Sub-Saharan Africa	Rwanda	Rural	Health messaging	Diarrhoeal disease||Other water-related infections	Hygiene: improved handwashing practices||Hygiene: other improved practices (incl. face washing)	https://www.ncbi.nlm.nih.gov/pmc/articles/PMC5479042/pdf/40814_2017_Article_155.pdf
WEGM342	Rwanda (Thomas, 2016)	Behavioral reactivity associated with electronic monitoring of enviromental health interventions: a cluster randomized trial with water filters and cookstoves	2016-01-01	Water, Sanitation, and Hygiene (WASH) Evidence Gap Map: 2020 update	Randomized Controlled Trial (RCT)	Sub-Saharan Africa	Rwanda	Rural	Psychosocial 'triggering': participatory	Water treatment and storage practices	Water quality: household provision	http://onlinelibrary.wiley.com/o/cochrane/clcentral/articles/615/CN-01260615/frame.html
WEGM343	Rwanda (Zambrano, 2017)	Use of serologic responses against enteropathogens to assess the impact of a point-of-use water filter: a randomized controlled trial in western province, Rwanda	2017-01-01	Water, Sanitation, and Hygiene (WASH) Evidence Gap Map: 2020 update	Randomized Controlled Trial (RCT)	Sub-Saharan Africa	Rwanda	Rural	Direct hardware provision	Diarrhoeal disease||Other water-related infections	Water quality: household provision	https://www.ajtmh.org/content/journals/10.4269/ajtmh.16-1006
WEGM344	Saudi Arabia (Mahfouz, 1995)	Impact of chlorination of water in domestic storage tanks on childhood diarrhoea: a community trial in the rural areas of Saudi Arabia	1995-01-01	Water, Sanitation, and Hygiene (WASH) Evidence Gap Map: 2020 update	Non-Randomized Design	Middle East and North Africa	Saudi Arabia	Rural	Direct hardware provision	Diarrhoeal disease||Water treatment and storage practices	Water quality: household provision	http://www.ncbi.nlm.nih.gov/pubmed/7714936
WEGM345	South Africa (Abebe, 2014)	Ceramic water filters impregnated with silver nanoparticles as a point-of-use water-treatment intervention for HIV-positive individuals in Limpopo Province, South Africa: a pilot study of technological performance and human health benefits	2014-01-01	Water, Sanitation, and Hygiene (WASH) Evidence Gap Map: 2020 update	Randomized Controlled Trial (RCT)	Sub-Saharan Africa	South Africa	Urban||People living with HIV	Direct hardware provision	Diarrhoeal disease||Other water-related infections||Water treatment and storage practices	Water quality: household provision	http://jwh.iwaponline.com/content/ppiwajwh/12/2/288.full.pdf
WEGM346	South Africa (Bulled, 2017)	Assessing the environmental context of hand washing among school children in Limpopo, South Africa	2017-01-01	Water, Sanitation, and Hygiene (WASH) Evidence Gap Map: 2020 update	Non-Randomized Design	Sub-Saharan Africa	South Africa	Rural	Direct hardware provision	Hygiene behaviour	Sanitation: latrines in school||Hygiene: handwashing supplies in school	https://www.tandfonline.com/doi/full/10.1080/02508060.2017.1335140
WEGM347	South Africa (Cole, 2012)	Comprehensive family hygiene promotion in peri-urban Cape Town: Gastrointestinal and respiratory illness and skin infection reduction in children aged under 5	2012-01-01	Water, Sanitation, and Hygiene (WASH) Evidence Gap Map: 2020 update	Non-Randomized Design	Sub-Saharan Africa	South Africa	Rural	Direct hardware provision	Diarrhoeal disease||Mortality||Acute respiratory infections||Other water-related infections||Hygiene behaviour	Hygiene: handwashing supplies for household use	http://www.sajch.org.za/index.php/SAJCH/article/view/459
WEGM348	South Africa (Du Preez, 2010)	Solar Disinfection of Drinking Water In the Prevention of Dysentery in South African Children Aged under 5 Years: The Role of Participant Motivation	2010-01-01	Water, Sanitation, and Hygiene (WASH) Evidence Gap Map: 2020 update	Randomized Controlled Trial (RCT)	Sub-Saharan Africa	South Africa	Urban	Direct hardware provision	Diarrhoeal disease||Water treatment and storage practices	Water quality: household provision	https://pubs.acs.org/doi/abs/10.1021/es103328j
WEGM349	South Africa (Majuru, 2011)	Health impact of small-community water supply reliability	2011-01-01	Water, Sanitation, and Hygiene (WASH) Evidence Gap Map: 2020 update	Non-Randomized Design	Sub-Saharan Africa	South Africa	Rural	Direct hardware provision	Diarrhoeal disease	Water supply: community provision	https://www.sciencedirect.com/science/article/pii/S143846391000129X
WEGM350	South Africa and Zimbabwe (du Preez, 2008)	Short Report: Use of Ceramic Water Filtration in the Prevention of Diarrheal Disease: A Randomized Controlled Trial in Rural South Africa and Zimbabwe	2008-01-01	Water, Sanitation, and Hygiene (WASH) Evidence Gap Map: 2020 update	Randomized Controlled Trial (RCT)	Sub-Saharan Africa	South Africa||Zimbabwe	Urban	Direct hardware provision	Diarrhoeal disease||Water treatment and storage practices	Water quality: household provision	http://www.3ieimpact.org/en/evidence/impact-evaluations/details/2561/
WEGM351	St. Lucia (David, 2004)	Poverty Reduction Fund Saint Lucia: 2003 Impact Evaluation Survey - Final Report	2004-01-01	Water, Sanitation, and Hygiene (WASH) Evidence Gap Map: 2020 update	Non-Randomized Design	Latin America and the Caribbean	Saint Lucia	Rural||Urban	Decentralization	Time use||Labour market and employment||Income, consumption, and poverty	Water supply: community provision||Water supply: household provision	http://192.147.231.244:9090/stats/OldWebSite/PRF2003%20Impact%20Evaluation.pdf
WEGM352	Tanzania (Briceno, 2015)	Promoting Handwashing and Sanitation: Evidence from a Large-Scale Randomized Trial in Rural Tanzania	2015-01-01	Water, Sanitation, and Hygiene (WASH) Evidence Gap Map: 2020 update	Randomized Controlled Trial (RCT)	Sub-Saharan Africa	Tanzania	Rural	Systems-based approaches with psychosocial 'triggering'	Diarrhoeal disease||Nutrition and anthropometry||Construction, use, and maintenance of latrines||Open defecation||Hygiene behaviour	Sanitation: latrines for household use||Combined hygiene with water and/or sanitation	http://documents.worldbank.org/curated/en/545961468165561161/pdf/WPS7164.pdf
WEGM353	Tanzania (Briceno, 2015)	Promoting Handwashing and Sanitation: Evidence from a Large-Scale Randomized Trial in Rural Tanzania	2015-01-01	Water, Sanitation, and Hygiene (WASH) Evidence Gap Map: 2020 update	Randomized Controlled Trial (RCT)	Sub-Saharan Africa	Tanzania	Rural	Psychosocial 'triggering': directive	Diarrhoeal disease||Nutrition and anthropometry||Construction, use, and maintenance of latrines||Open defecation||Hygiene behaviour	Hygiene: improved handwashing practices	http://documents.worldbank.org/curated/en/545961468165561161/pdf/WPS7164.pdf
WEGM354	Tanzania (Davis, 2011)	The effects of informational interventions on household water management, hygiene behaviors, stored drinking water quality, and hand contamination in peri-urban Tanzania	2011-01-01	Water, Sanitation, and Hygiene (WASH) Evidence Gap Map: 2020 update	Non-Randomized Design	Sub-Saharan Africa	Tanzania	Urban	Health messaging	Water treatment and storage practices||Hygiene behaviour	Hygiene: improved handwashing practices||Hygiene: other improved practices (incl. face washing)	https://www.ncbi.nlm.nih.gov/pmc/articles/PMC3029166/
WEGM355	Tanzania (Lansdown, 2002)	Schistosomiasis, helminth infection and health education in Tanzania: achieving behavior change in primary schools.	2002-01-01	Water, Sanitation, and Hygiene (WASH) Evidence Gap Map: 2020 update	Randomized Controlled Trial (RCT)	Sub-Saharan Africa	Tanzania	Rural	Health messaging	Water treatment and storage practices||Construction, use, and maintenance of latrines||Hygiene behaviour	Combined hygiene with water and/or sanitation in school	https://academic.oup.com/her/article/17/4/425/590922
WEGM356	Tanzania (West, 1995)	Impact of face washing on trachoma in Kongwa, Tanzania	1995-01-01	Water, Sanitation, and Hygiene (WASH) Evidence Gap Map: 2020 update	Randomized Controlled Trial (RCT)	Sub-Saharan Africa	Tanzania	Rural	Health messaging	Other water-related infections	Hygiene: other improved practices (incl. face washing)	http://www.ncbi.nlm.nih.gov/pubmed/7823670
WEGM357	Thailand (Kaewchana, 2012)	Effect of Intensive Hand Washing Education on Hand Washing Behaviors in Thai Households with an Influenza-Positive Child in Urban Thailand	2012-01-01	Water, Sanitation, and Hygiene (WASH) Evidence Gap Map: 2020 update	Randomized Controlled Trial (RCT)	East Asia and Pacific	Thailand	Urban	Direct provision with health messaging	Hygiene behaviour	Hygiene: handwashing supplies for household use	http://journals.sagepub.com/doi/abs/10.1177/1010539510393728?journalCode=apha
WEGM358	Thailand (Lee, 1991)	The impact of a community based health education program on the incidence of diarrheal disease in southern Thailand	1991-01-01	Water, Sanitation, and Hygiene (WASH) Evidence Gap Map: 2020 update	Non-Randomized Design	East Asia and Pacific	Thailand	Rural	Health messaging	Diarrhoeal disease||Hygiene behaviour	Hygiene: other improved practices (incl. face washing)	http://www.ncbi.nlm.nih.gov/pubmed/1820643
WEGM359	Thailand (Pandejpong, 2012)	Appropriate time-interval application of alcohol hand gel on reducing influenza-like illness among preschool children: A randomized, controlled trial	2012-01-01	Water, Sanitation, and Hygiene (WASH) Evidence Gap Map: 2020 update	Randomized Controlled Trial (RCT)	East Asia and Pacific	Thailand	Urban	Direct hardware provision	Education and cognitive development	Hygiene: handwashing supplies in school	http://www.3ieimpact.org/en/evidence/impact-evaluations/details/2992/
WEGM360	Thailand (Pinfold, 1996)	Measuring the effect of a hygiene behaviour intervention by indicators of behaviour and diarrhoeal disease	1996-01-01	Water, Sanitation, and Hygiene (WASH) Evidence Gap Map: 2020 update	Non-Randomized Design	East Asia and Pacific	Thailand	Rural	Psychosocial 'triggering': directive	Diarrhoeal disease||Hygiene behaviour	Hygiene: improved handwashing practices	http://www.ncbi.nlm.nih.gov/pubmed/8882177
WEGM361	Thailand (Pinfold, 1996)	Measuring the effect of a hygiene behaviour intervention by indicators of behaviour and diarrhoeal disease	1996-01-01	Water, Sanitation, and Hygiene (WASH) Evidence Gap Map: 2020 update	Non-Randomized Design	East Asia and Pacific	Thailand	Rural	Direct provision with psychosocial 'triggering'	Diarrhoeal disease||Hygiene behaviour	Hygiene: handwashing supplies for household use	http://www.ncbi.nlm.nih.gov/pubmed/8882177
WEGM362	Thailand (Simmerman, 2011)	Findings from a household randomized controlled trial of hand washing and face masks to reduce influenza transmission in Bangkok, Thailand	2011-01-01	Water, Sanitation, and Hygiene (WASH) Evidence Gap Map: 2020 update	Randomized Controlled Trial (RCT)	East Asia and Pacific	Thailand	Rural	Direct provision with health messaging	Acute respiratory infections||Hygiene behaviour	Hygiene: handwashing supplies for household use||Hygiene: other improved practices (incl. face washing)	http://www.3ieimpact.org/en/evidence/impact-evaluations/details/1119/
WEGM363	Turkey (Ozcelik, 2014)	Impact of toilet hygiene training program: results from 11- to 16-year-old secondary school Turkish children	2014-01-01	Water, Sanitation, and Hygiene (WASH) Evidence Gap Map: 2020 update	Non-Randomized Design	Europe	Turkey	Urban	Health messaging	Hygiene behaviour	Hygiene: improved handwashing practices||Hygiene: other improved practices (incl. face washing)	https://link.springer.com/article/10.1007/s00038-014-0595-1
WEGM364	Uganda (Dumba, 2013)	Design and implementation of participatory hygiene and sanitation transformation (PHAST) as a strategy to control soil-transmitted helminth infections in Luweero, Uganda	2013-01-01	Water, Sanitation, and Hygiene (WASH) Evidence Gap Map: 2020 update	Randomized Controlled Trial (RCT)	Sub-Saharan Africa	Uganda	Rural	Direct provision with psychosocial 'triggering'	Hygiene behaviour||Other water-related infections	Combined hygiene with water and/or sanitation	https://www.ajol.info/index.php/ahs/article/view/93592
WEGM365	Uganda (Lule, 2005)	Effect of Home based water chlorination and safe storage on diarrhoea among persons with Human Immunodeficiency virus in Uganda.	2005-01-01	Water, Sanitation, and Hygiene (WASH) Evidence Gap Map: 2020 update	Randomized Controlled Trial (RCT)	Sub-Saharan Africa	Uganda	Rural	Direct provision with health messaging	Diarrhoeal disease||Mortality||Hygiene behaviour||Water supply behaviour||Water treatment and storage practices	Water quality: household provision	http://www.3ieimpact.org/en/evidence/impact-evaluations/details/655/
WEGM366	Uganda (Montgomery, 2016)	Menstruation and the Cycle of Poverty: A Cluster Quasi-Randomised Control Trial of Sanitary Pad and Puberty Education Provision in Uganda	2016-01-01	Water, Sanitation, and Hygiene (WASH) Evidence Gap Map: 2020 update	Non-Randomized Design	Sub-Saharan Africa	Uganda	Rural	Direct hardware provision||Health messaging||Direct provision with health messaging	Psychosocial health||Education and cognitive development	Hygiene: menstrual care	http://journals.plos.org/plosone/article?id=10.1371/journal.pone.0166122
WEGM367	Uganda (Tumwebaze, 2015)	Effectiveness of group discussions and committment in improving cleaning behaviour of shared sanitation users in Kampala, Uganda slums	2015-01-01	Water, Sanitation, and Hygiene (WASH) Evidence Gap Map: 2020 update	Randomized Controlled Trial (RCT)	Sub-Saharan Africa	Uganda	Slum (informal settlement)	Psychosocial 'triggering': participatory	Construction, use, and maintenance of latrines	Sanitation: latrines for communal use	https://www.sciencedirect.com/science/article/pii/S0277953615301982
WEGM368	Uganda (Zhang, 2013)	Promoting clean hands among children in Uganda: a school based intervention using 'tippy taps'	2013-01-01	Water, Sanitation, and Hygiene (WASH) Evidence Gap Map: 2020 update	Randomized Controlled Trial (RCT)	Sub-Saharan Africa	Uganda	Rural	Direct provision with health messaging	Hygiene behaviour	Hygiene: improved handwashing practices	https://www.ncbi.nlm.nih.gov/pmc/articles/PMC4065016/pdf/nihms508165.pdf
WEGM369	Uzbekistan (Gungoren, 2007)	Effect of hygiene promotion on the risk of reinfection rate of intestinal parasites in children in rural Uzbekistan	2007-01-01	Water, Sanitation, and Hygiene (WASH) Evidence Gap Map: 2020 update	Non-Randomized Design	CIS	Uzbekistan	Rural	Psychosocial 'triggering': participatory	Other water-related infections	Hygiene: improved handwashing practices||Hygiene: other improved practices (incl. face washing)	https://www.sportsmed.theclinics.com/article/S0035-9203(07)00035-1/abstract?code=csm-site
WEGM370	Uzbekistan (Semenza, 1998)	Water distribution system and diarrheal disease transmission: a case study in Uzbekistan	1998-01-01	Water, Sanitation, and Hygiene (WASH) Evidence Gap Map: 2020 update	Randomized Controlled Trial (RCT)	CIS	Uzbekistan	Urban	Direct hardware provision	Diarrhoeal disease||Mortality||Water supply behaviour||Hygiene behaviour	Water quality: household provision	http://www.ncbi.nlm.nih.gov/pubmed/9886204
WEGM371	Uzbekistan (Semenza, 1998)	Water distribution system and diarrheal disease transmission: a case study in Uzbekistan	1998-01-01	Water, Sanitation, and Hygiene (WASH) Evidence Gap Map: 2020 update	Non-Randomized Design	CIS	Uzbekistan	Urban	Direct hardware provision	Diarrhoeal disease||Mortality||Water supply behaviour||Hygiene behaviour	Water supply: household provision	http://www.ncbi.nlm.nih.gov/pubmed/9886204
WEGM372	Vietnam (Brown, 2013)	Relative benefits of on-plot water supply over other 'improved' sources in rural Vietnam	2013-01-01	Water, Sanitation, and Hygiene (WASH) Evidence Gap Map: 2020 update	Non-Randomized Design	East Asia and Pacific	Vietnam	Rural	Direct hardware provision	Diarrhoeal disease||Water supply behaviour||Water treatment and storage practices	Water supply: household provision	https://onlinelibrary.wiley.com/doi/abs/10.1111/tmi.12010
WEGM373	Vietnam (Chase, 2012)	Handwashing behavior change at scale: evidence from a randomized evaluation in Vietnam	2012-01-01	Water, Sanitation, and Hygiene (WASH) Evidence Gap Map: 2020 update	Randomized Controlled Trial (RCT)	East Asia and Pacific	Vietnam	Rural	Health messaging	Diarrhoeal disease||Acute respiratory infections||Nutrition and anthropometry||Hygiene behaviour	Hygiene: improved handwashing practices	http://www.3ieimpact.org/en/evidence/impact-evaluations/details/1127/
WEGM374	Vietnam (Khandekar, 2006)	Impact of face washing and environmental improvement on reduction of active trachoma in Vietnam: a public health intervention study	2006-01-01	Water, Sanitation, and Hygiene (WASH) Evidence Gap Map: 2020 update	Non-Randomized Design	East Asia and Pacific	Vietnam	Rural	Direct provision with health messaging	Other water-related infections||Hygiene behaviour	Combined hygiene with water and/or sanitation	https://www.tandfonline.com/doi/abs/10.1080/09286580500477507?journalCode=iope20
WEGM375	Yemen (Alderwish, 2013)	Evaluation of user satisfaction of rural water supply in Yemen	2013-01-01	Water, Sanitation, and Hygiene (WASH) Evidence Gap Map: 2020 update	Non-Randomized Design	Middle East and North Africa	Yemen	Rural	Direct hardware provision||Decentralization	Water supply behaviour||Diarrhoeal disease	Combined water supply and sanitation (WSS)	http://washdev.iwaponline.com/content/3/3/322
WEGM376	Yemen (Dahl-Ostergaard, 2010)	DFID Yemen Social Fund for Development - Impact Evaluation	2010-01-01	Water, Sanitation, and Hygiene (WASH) Evidence Gap Map: 2020 update	Non-Randomized Design	Middle East and North Africa	Yemen	Rural||Urban	Decentralization	Water supply behaviour||Time use||Income, consumption, and poverty	Water supply: community provision	http://sfd.sfd-yemen.org/uploads/issues/2010%20Impact%20Evaluation%20Report-20120924-113801.pdf
WEGM377	Yemen (Klasen, 2011)	Impact Evaluation Report: Water Supply and Sanitation in Provincial Towns in Yemen	2011-01-01	Water, Sanitation, and Hygiene (WASH) Evidence Gap Map: 2020 update	Non-Randomized Design	Middle East and North Africa	Yemen	Urban	Direct hardware provision	Water supply behaviour||Water treatment and storage practices||Hygiene behaviour||Time use||Diarrhoeal disease||Education and cognitive development	Water supply: household provision||Combined water supply and sanitation (WSS)	http://www.3ieimpact.org/en/evidence/impact-evaluations/details/4696/
WEGM378	Yemen (Klasen, 2012)	Benefits trickling away: The health impact of extending access to piped water and sanitation in urban Yemen	2012-01-01	Water, Sanitation, and Hygiene (WASH) Evidence Gap Map: 2020 update	Non-Randomized Design	Middle East and North Africa	Yemen	Urban	Direct hardware provision	Diarrhoeal disease||Education and cognitive development||Labour market and employment	Water supply: household provision||Combined water supply and sanitation (WSS)	http://www.3ieimpact.org/en/evidence/impact-evaluations/details/2991/
WEGM379	Zambia (Ashraf, 2010)	Can Higher Prices stimulate product use? Evidence from a field experiment in Zambia	2010-01-01	Water, Sanitation, and Hygiene (WASH) Evidence Gap Map: 2020 update	Randomized Controlled Trial (RCT)	Sub-Saharan Africa	Zambia	Slum (informal settlement)	Systems-based approaches with psychosocial 'triggering'	Water treatment and storage practices	Water quality: household provision	http://www.3ieimpact.org/en/evidence/impact-evaluations/details/208/
WEGM380	Zambia (Peletz, 2012)	Assessing Water Filtration and Safe Storage in Households with Young Children of HIV-Positive Mothers: A Randomized, Controlled Trial in Zambia	2012-01-01	Water, Sanitation, and Hygiene (WASH) Evidence Gap Map: 2020 update	Randomized Controlled Trial (RCT)	Sub-Saharan Africa	Zambia	Urban	Direct hardware provision	Diarrhoeal disease||Mortality||Education and cognitive development||Water treatment and storage practices	Water quality: household provision	https://www.ncbi.nlm.nih.gov/pmc/articles/PMC3474778/pdf/pone.0046548.pdf
WEGM381	Zambia (Quick, 2002)	Diarrhoea prevention through household level water disinfection and safe storage in Zambia	2002-01-01	Water, Sanitation, and Hygiene (WASH) Evidence Gap Map: 2020 update	Randomized Controlled Trial (RCT)	Sub-Saharan Africa	Zambia	Slum (informal settlement)	Direct hardware provision||Systems-based approaches with health messaging	Diarrhoeal disease||Water treatment and storage practices	Water quality: household provision	http://www.ajtmh.org/docserver/fulltext/14761645/66/5/12201595.pdf?expires=1528289363&id=id&accname=guest&checksum=8CFFE264781E94EA6D1E72902C4F47A9
WEGM382	Zambia (Quick, 2003)	Changing community behaviour: experience from three African countries	2003-01-01	Water, Sanitation, and Hygiene (WASH) Evidence Gap Map: 2020 update	Randomized Controlled Trial (RCT)	Sub-Saharan Africa	Zambia	Urban	Direct hardware provision||psychosocial 'triggering': participatory	Water treatment and storage practices	Water quality: household provision	https://www.ncbi.nlm.nih.gov/pubmed/12775387
WEGM383	Zambia (Shaheed, 2018)	Adherence to Point-of-Use Water Treatment over Short-Term Implementation: Parallel Crossover Trials of Flocculation-Disinfection Sachets in Pakistan and Zambia	2018-01-01	Water, Sanitation, and Hygiene (WASH) Evidence Gap Map: 2020 update	Randomized Controlled Trial (RCT)	Sub-Saharan Africa	Zambia	Urban	Direct hardware provision	Water treatment and storage practices	Water quality: household provision	https://pubs.acs.org/doi/abs/10.1021/acs.est.8b00167
WEGM384	Zambia (Thevos, 2000)	Adoption of Safe Water Behaviors in Zambia: Comparing Educational and Motivational Approaches	2000-01-01	Water, Sanitation, and Hygiene (WASH) Evidence Gap Map: 2020 update	Non-Randomized Design	Sub-Saharan Africa	Zambia	Urban	Health messaging||Psychosocial 'triggering': directive	Water treatment and storage practices	Water quality: household provision	https://pdfs.semanticscholar.org/5fa3/93116dacd8cba548ad6ecd48adf437abcf19.pdf
WEGM385	Zambia (Tiwari, 2017)	Assessing the Impact of Leveraging Traditional Leadership on Access to Sanitation in Rural Zambia	2017-01-01	Water, Sanitation, and Hygiene (WASH) Evidence Gap Map: 2020 update	Natural Experiment	Sub-Saharan Africa	Zambia	Rural	Psychosocial 'triggering': participatory	Construction, use, and maintenance of latrines	Sanitation: latrines for household use	http://www.ajtmh.org/content/journals/10.4269/ajtmh.16-0612
WEGM386	Zimbabwe (Friedrich, 2018)	Enhancing handwashing frequency and technique of primary caregivers in Harare, Zimbabwe: A cluster-randomized controlled trial using behavioral and microbial outcomes	2018-01-01	Water, Sanitation, and Hygiene (WASH) Evidence Gap Map: 2020 update	Randomized Controlled Trial (RCT)	Sub-Saharan Africa	Zimbabwe	Urban	Psychosocial 'triggering': directive	Hygiene behaviour	Hygiene: improved handwashing practices	https://www.sciencedirect.com/science/article/pii/S0277953617306421
WEGM387	Zimbabwe (Mosler, 2012)	Achieving long-term use of solar water disinfection in Zimbabwe	2012-01-01	Water, Sanitation, and Hygiene (WASH) Evidence Gap Map: 2020 update	Non-Randomized Design	Sub-Saharan Africa	Zimbabwe	Slum (informal settlement)	Psychosocial 'triggering': directive	Water treatment and storage practices	Water quality: household provision	https://www.sciencedirect.com/science/article/pii/S0033350612003253?via%3Dihub
WEGM388	Zimbabwe (Waterkeyn, 2005)	Creating Demand for sanitation and hygiene though community clubs: A cost effective intervention in two districts in Zimbabwe.	2005-01-01	Water, Sanitation, and Hygiene (WASH) Evidence Gap Map: 2020 update	Non-Randomized Design	Sub-Saharan Africa	Zimbabwe	Rural	Systems-based approaches with health messaging	Open defecation||Water treatment and storage practices||Hygiene behaviour	Combined hygiene with water and/or sanitation	https://www.sciencedirect.com/science/article/pii/S0277953605001759?via%3Dihub
WEGM389	Ongoing: Bangladesh (Bhaktiar)	Social and Financial Incentives for Overcoming Collective Action Problems	2017-01-01	Water, Sanitation, and Hygiene (WASH) Evidence Gap Map: 2020 update	Randomized Controlled Trial (RCT)	South Asia	Bangladesh	Rural	Health messaging||Psychosocial 'triggering': directive||Psychosocial 'triggering': participatory	Construction, use, and maintenance of latrines||Open defecation	Sanitation: latrines for household use	https://www.socialscienceregistry.org/trials/2227
WEGM390	Ongoing: Bangladesh (Colford)	Spillover Effects of Water, Sanitation, and Hygiene Interventions on Child Health	2015-01-01	Water, Sanitation, and Hygiene (WASH) Evidence Gap Map: 2020 update	Randomized Controlled Trial (RCT)	South Asia	Bangladesh	Rural	Direct provision with health messaging	Acute respiratory infections||Other water-related infections	Combined hygiene with water and/or sanitation	https://clinicaltrials.gov/show/NCT02396407
WEGM391	Ongoing: Bolivia (Martinez)	The effects of a comprehensive water and sanitation program in small rural communities in Bolivia	2017-01-01	Water, Sanitation, and Hygiene (WASH) Evidence Gap Map: 2020 update	Randomized Controlled Trial (RCT)	Latin America and the Caribbean	Bolivia	Rural	Direct hardware provision||Decentralization	Hygiene behaviour||Time use||Diarrhoeal disease||Other water-related infections	Combined water supply and sanitation (WSS)	https://www.socialscienceregistry.org/trials/2262
WEGM392	Ongoing: Brazil (Gertler)	Harvesting Rainfall: Randomized Cistern Deployment in Northeast Brazil	2014-01-01	Water, Sanitation, and Hygiene (WASH) Evidence Gap Map: 2020 update	Randomized Controlled Trial (RCT)	Latin America and the Caribbean	Brazil	Rural	Direct hardware provision	Time use||Other water-related infections||Education and cognitive development||Labour market and employment||Income, consumption, and poverty	Water supply: household provision	https://www.ncbi.nlm.nih.gov/pmc/articles/PMC5604412/
WEGM393	Ongoing: Burkina Faso (Johnson)	Economic and Financial Models for Pricing and Setting Sanitation Tariffs for the Benefit of the Urban Poor, Evidence from Burkina Faso	2015-01-01	Water, Sanitation, and Hygiene (WASH) Evidence Gap Map: 2020 update	Randomized Controlled Trial (RCT)	Sub-Saharan Africa	Burkina Faso	Urban	Subsidies and microfinance	Construction, use, and maintenance of latrines||Willingness to pay	Sanitation: safe waste disposal system	https://www.socialscienceregistry.org/trials/834
WEGM394	Ongoing: DR Congo (Cha)	Effect of improved sanitation on diarrheal reduction for children under five in ldiofa, DR Congo: a cluser randomised trial	2017-01-01	Water, Sanitation, and Hygiene (WASH) Evidence Gap Map: 2020 update	Randomized Controlled Trial (RCT)	Sub-Saharan Africa	Congo (Democratic Republic of the)	Rural	Direct provision with health messaging	Diarrhoeal disease	Combined hygiene with water and/or sanitation	https://www.socialscienceregistry.org/trials/561
WEGM395	Ongoing: Ethiopia (Jung)	The effects of improved sanitation on diarrheal prevalence, incidence, and duration in children under five in the SNNPR State, Ethiopia: study protocol for a randomized controlled trial	2016-01-01	Water, Sanitation, and Hygiene (WASH) Evidence Gap Map: 2020 update	Randomized Controlled Trial (RCT)	Sub-Saharan Africa	Ethiopia	Rural	Direct provision with psychosocial 'triggering'	Construction, use, and maintenance of latrines||Open defecation||Diarrhoeal disease	Combined hygiene with water and/or sanitation	https://www.ncbi.nlm.nih.gov/pmc/articles/PMC4835836/
WEGM396	Ongoing: Ethiopia (Keenan)	Sanitation, Water, and Instruction in Face-washing for Trachoma	2015-01-01	Water, Sanitation, and Hygiene (WASH) Evidence Gap Map: 2020 update	Randomized Controlled Trial (RCT)	Sub-Saharan Africa	Ethiopia	Rural	Direct provision with health messaging	Hygiene behaviour||Other water-related infections||Nutrition and anthropometry	Combined hygiene with water and/or sanitation	https://clinicaltrials.gov/ct2/show/NCT02754583
WEGM397	Ongoing: Ghana (Adanu)	Urban Drinking Water and Health Outcomes - Early Phase Study for a Randomized Controlled Trial in Accra, Ghana	2014-01-01	Water, Sanitation, and Hygiene (WASH) Evidence Gap Map: 2020 update	Randomized Controlled Trial (RCT)	Sub-Saharan Africa	Ghana	Urban	Subsidies and microfinance	Diarrhoeal disease	Water supply: community provision	https://www.socialscienceregistry.org/trials/572
WEGM398	Ongoing: India (Caruso)	Implementing and evaluating low-cost interventions to improve latrine use among rural households in Odisha, India	2017-01-01	Water, Sanitation, and Hygiene (WASH) Evidence Gap Map: 2020 update	Randomized Controlled Trial (RCT)	South Asia	India	Rural	Direct provision with psychosocial 'triggering'	Construction, use, and maintenance of latrines||Open defecation	Sanitation: latrines for household use	http://www.3ieimpact.org/en/evidence/impact-evaluations/details/6269/
WEGM399	Ongoing: India (Leder)	Evaluating the impact of hygiene and water interventions on diarrhoeal disease in India	2016-01-01	Water, Sanitation, and Hygiene (WASH) Evidence Gap Map: 2020 update	Randomized Controlled Trial (RCT)	South Asia	India	Rural	Direct hardware provision	Water supply behaviour||Hygiene behaviour||Diarrhoeal disease||Acute respiratory infections||Other water-related infections	Water quality: community provision	https://www.anzctr.org.au/Trial/Registration/TrialReview.aspx?ACTRN=12616001286437
WEGM400	Ongoing: India (Venkatasubramanian)	Field Testing of a Low-Cost Copper Device for Microbial Purification of Drinking Water	2014-01-01	Water, Sanitation, and Hygiene (WASH) Evidence Gap Map: 2020 update	Non-Randomized Design	South Asia	India	Rural	Direct provision with health messaging	Water treatment and storage practices||Diarrhoeal disease	Water quality: household provision	http://www.ctri.nic.in/Clinicaltrials/pmaindet2.php?trialid=7975
WEGM401	Ongoing: India (Vinayagamoorthy)	Effect of health education on personal hygiene among urban school children of Puducherry	2013-01-01	Water, Sanitation, and Hygiene (WASH) Evidence Gap Map: 2020 update	Randomized Controlled Trial (RCT)	South Asia	India	Urban	Health messaging	Hygiene behaviour	Hygiene: improved handwashing practices||Hygiene: other improved practices (incl. face washing)	http://www.ctri.nic.in/Clinicaltrials/pmaindet2.php?trialid=5761
WEGM402	Ongoing: Kenya (Beyene)	Creating a Toilet Habit	2015-01-01	Water, Sanitation, and Hygiene (WASH) Evidence Gap Map: 2020 update	Randomized Controlled Trial (RCT)	Sub-Saharan Africa	Kenya	Slum (informal settlement)	Systems-based approaches with psychosocial 'triggering'	Construction, use, and maintenance of latrines||Open defecation||Diarrhoeal disease||Psychosocial health	Sanitation: latrines for communal use	https://www.socialscienceregistry.org/trials/736
WEGM403	Ongoing: Kenya (Coville)	Demand for Sanitation in Kenyan Urban Slums	2017-01-01	Water, Sanitation, and Hygiene (WASH) Evidence Gap Map: 2020 update	Randomized Controlled Trial (RCT)	Sub-Saharan Africa	Kenya	Slum (informal settlement)	Systems-based approaches with health messaging	Willingness to pay||Income, consumption, and poverty	Sanitation: safe waste disposal system	https://www.socialscienceregistry.org/trials/2063
WEGM404	Ongoing: Kenya (Null)	Willingness to Pay for Soapy Water Handwashing Stations.	2015-01-01	Water, Sanitation, and Hygiene (WASH) Evidence Gap Map: 2020 update	Randomized Controlled Trial (RCT)	Sub-Saharan Africa	Kenya	Urban	Subsidies and microfinance	Hygiene behaviour||Willingness to pay	Hygiene: handwashing supplies for household use	https://www.socialscienceregistry.org/trials/669
WEGM405	Ongoing: Kenya (Ram)	Soapy Water Handwashing Stations School Pilot Study	2015-01-01	Water, Sanitation, and Hygiene (WASH) Evidence Gap Map: 2020 update	Randomized Controlled Trial (RCT)	Sub-Saharan Africa	Kenya	Urban	Direct provision with health messaging	Hygiene behaviour	Hygiene: handwashing supplies in school	https://www.socialscienceregistry.org/trials/662
WEGM406	Ongoing: Malawi (Morse)	Evaluating the Effect of Integration of Hygiene of Weaning Foods with Water and Sanitation on Diarrhoeal Disease in Under Fives (Malawi)	2017-01-01	Water, Sanitation, and Hygiene (WASH) Evidence Gap Map: 2020 update	Non-Randomized Design	Sub-Saharan Africa	Malawi	Rural	Health messaging	Hygiene behaviour||Diarrhoeal disease||Acute respiratory infections||Other water-related infections	Hygiene: other improved practices (incl. face washing)	http://www.pactr.org/ATMWeb/appmanager/atm/atmregistry?dar=true&tNo=PACTR201703002084166
WEGM407	Ongoing: Nicaragua (Borja-Vega)	Increasing the sustainability of rural water service: findings from the impact evaluation baseline survey in Nicaragua	2017-01-01	Water, Sanitation, and Hygiene (WASH) Evidence Gap Map: 2020 update	Randomized Controlled Trial (RCT)	Latin America and the Caribbean	Nicaragua	Rural	Improving operator performance	Water treatment and storage practices||Hygiene behaviour||Time use||Diarrhoeal disease	Combined water supply and sanitation (WSS)	http://documents.worldbank.org/curated/en/291431513690985209/Increasing-the-sustainability-of-rural-water-service-findings-from-the-impact-evaluation-baseline-survey-in-Nicaragua
WEGM408	Ongoing: Panama (CAF)	Sanitation and Welfare: Evidence from a Natural Experiment in Panama	2017-01-01	Water, Sanitation, and Hygiene (WASH) Evidence Gap Map: 2020 update	Natural Experiment	Latin America and the Caribbean	Panama	Urban	Direct hardware provision	Diarrhoeal disease||Acute respiratory infections||Other water-related infections||Psychosocial health||Nutrition and anthropometry||Education and cognitive development||Labour market and employment	Sanitation: safe waste disposal system	https://www.socialscienceregistry.org/trials/2268
WEGM409	Ongoing: Philippines (Gray)	A school-based health education package for prevention of soil-transmitted helminth infections in the Philippines	2016-01-01	Water, Sanitation, and Hygiene (WASH) Evidence Gap Map: 2020 update	Randomized Controlled Trial (RCT)	East Asia and Pacific	Philippines	Rural||Urban	Health messaging	Other water-related infections||Nutrition and anthropometry||Education and cognitive development	Hygiene: other improved practices (incl. face washing)	https://www.anzctr.org.au/Trial/Registration/TrialReview.aspx?ACTRN=12616000508471
WEGM410	Ongoing: Senegal (Houde)	Market Structuring of Sludge Management for the Benefit of Vulnerable Households in Dakar (Demand-side Trial)	2014-01-01	Water, Sanitation, and Hygiene (WASH) Evidence Gap Map: 2020 update	Randomized Controlled Trial (RCT)	Sub-Saharan Africa	Senegal	Urban	Psychosocial 'triggering': directive||Subsidies and microfinance	Construction, use, and maintenance of latrines||Willingness to pay||Diarrhoeal disease	Sanitation: safe waste disposal system	https://www.socialscienceregistry.org/trials/344
WEGM411	Ongoing: Senegal (Orsola-Vidal)	Scaling Up Handwashing Behavior: Findings from the Impact Evaluation Baseline Survey in Senegal	2011-01-01	Water, Sanitation, and Hygiene (WASH) Evidence Gap Map: 2020 update	Non-Randomized Design	Sub-Saharan Africa	Senegal	Rural||Urban	Health messaging	Hygiene behaviour||Diarrhoeal disease||Acute respiratory infections||Nutrition and anthropometry	Hygiene: improved handwashing practices	https://openknowledge.worldbank.org/handle/10986/17290
WEGM412	Ongoing: South Africa (Bessong)	Effectiveness of Point-of-use Water Treatment Technologies to Prevent Stunting Among Children in South Africa	2017-01-01	Water, Sanitation, and Hygiene (WASH) Evidence Gap Map: 2020 update	Randomized Controlled Trial (RCT)	Sub-Saharan Africa	South Africa	Rural	Direct hardware provision	Diarrhoeal disease||Other water-related infections||Nutrition and anthropometry||Education and cognitive development	Water quality: household provision	https://clinicaltrials.gov/ct2/show/NCT03012048
WEGM413	Ongoing: South Africa (Steyn)	Effect of alcohol-based hand rub use by home-based caregivers on child health in a rural informal settlement: a double blinded randomised controlled trial	2012-01-01	Water, Sanitation, and Hygiene (WASH) Evidence Gap Map: 2020 update	Randomized Controlled Trial (RCT)	Sub-Saharan Africa	South Africa	Rural||Slum (informal settlement)	Direct hardware provision	Hygiene behaviour||Diarrhoeal disease||Acute respiratory infections	Hygiene: handwashing supplies for household use	http://www.pactr.org/ATMWeb/appmanager/atm/atmregistry?dar=true&tNo=PACTR201206000387125
WEGM414	Ongoing: Sri Lanka (Pathmeswaran)	Pinworm infection and control among children living in Low Income Settlements in Colombo Municipal Council area	2018-01-01	Water, Sanitation, and Hygiene (WASH) Evidence Gap Map: 2020 update	Randomized Controlled Trial (RCT)	South Asia	Sri Lanka	Slum (informal settlement)	Health messaging	Other water-related infections	Hygiene: improved handwashing practices||Hygiene: other improved practices (incl. face washing)	http://slctr.lk/trials/183
WEGM415	Ongoing: Tanzania (Grosskuth)	Mikono Safi Study - Hand hygiene intervention to optimise helminthic infections control: a cluster-randomised controlled trial in NW Tanzania	2017-01-01	Water, Sanitation, and Hygiene (WASH) Evidence Gap Map: 2020 update	Randomized Controlled Trial (RCT)	Sub-Saharan Africa	Tanzania	Rural	Direct provision with health messaging||Psychosocial 'triggering': directive_x000D_	Other water-related infections||Hygiene behaviour	Combined hygiene with water and/or sanitation in school	http://www.isrctn.com/ISRCTN45013173?q=&filters=recruitmentCountry:Tanzania,ageRange:Child&sort=&offset=1&totalResults=24&page=1&pageSize=10&searchType=basic-search
WEGM416	Ongoing: Uganda (Mobarak)	Demand for Rainwater Harvesting Devices in Uganda	2012-01-01	Water, Sanitation, and Hygiene (WASH) Evidence Gap Map: 2020 update	Randomized Controlled Trial (RCT)	Sub-Saharan Africa	Uganda	Rural	Systems-based approaches with psychosocial 'triggering'	Education and cognitive development||Labour market and employment||Income, consumption, and poverty	Water supply: household provision	https://www.povertyactionlab.org/evaluation/demand-rainwater-harvesting-devices-uganda
WEGM417	Ongoing: Vietnam (Loan)	A randomized controlled trial to evaluate the impact of combining hygiene education with deworming.	2017-01-01	Water, Sanitation, and Hygiene (WASH) Evidence Gap Map: 2020 update	Randomized Controlled Trial (RCT)	East Asia and Pacific	Vietnam	Rural	Health messaging	Construction, use, and maintenance of latrines||Open defecation||Hygiene behaviour||Other water-related infections	Hygiene: improved handwashing practices||Hygiene: other improved practices (incl. face washing)	https://www.anzctr.org.au/Trial/Registration/TrialReview.aspx?ACTRN=12617001048370
