# Supplementary material for: Interventions promoting uptake of water, sanitation and hygiene (WASH) technologies in low‐ and middle‐income countries: An evidence and gap map of effectiveness studies
Source: Campbell Syst Rev. 2021 Oct 8;17(4):e1194. doi: 10.1002/cl2.1194 (PMC8988822; doi:10.1002/cl2.1194)
Supplement: Supplementary file 3 — Supporting information. [file CL2-17-e1194-s001.xlsx]

## Sheet: WASH EGM SR coding sheet
ID	Title	Full title	Publication date	year	Maps	Authors	Review design	Regions	Population	Confidence level	Number of impact evaluations	Interventions	Outcomes	Type of technology
WSR001	Behaviour change on POU water treatment (Fiebelkorn, 2012)	Systematic review of behavior change research on point-of-use water treatment interventions in countries categorized as low- to medium-development on the human development index	2012-01-01	2012	Water, Sanitation, and Hygiene (WASH) Evidence Gap Map: 2020 update	Fiebelkorn et al.		Latin America and the Caribbean||South Asia||Sub-Saharan Africa	Rural||Urban||Slum (informal settlement)	Low	26	Health messaging||Psychosocial 'triggering': directive||Psychosocial 'triggering': participatory	Water treatment and storage practices	Water quality: household provision
WSR002	Child development (Piper, 2017)	Water, sanitation and hygiene (WASH) interventions: Effects on child development in low- and middle-income countries (Protocol)	2017-01-01	2017	Water, Sanitation, and Hygiene (WASH) Evidence Gap Map: 2020 update	Piper et al.		East Asia and Pacific||Latin America and the Caribbean||Middle East and North Africa||South Asia||Sub-Saharan Africa	Rural||Urban	Protocol		Direct hardware provision	Education and cognitive development	Hygiene: improved handwashing practices||Hygiene: handwashing supplies for household use||Hygiene: handwashing supplies in school||Sanitation: latrines for communal use||Sanitation: latrines for household use||Sanitation: latrines in school||Water quality: community provision||Water quality: household provision||Water quality: in school||Water supply: community provision||Water supply: household …
WSR003	Childhood diarrhea - lives saved (Darvesh, 2017)	Water, sanitation and hygiene interventions for acute childhood diarrhea: a systematic review to provide estimates for the Lives Saved Tool	2017-01-01	2017	Water, Sanitation, and Hygiene (WASH) Evidence Gap Map: 2020 update	Darvesh et al.		East Asia and Pacific||Latin America and the Caribbean||South Asia||Sub-Saharan Africa	Rural||Urban||Slum (informal settlement)	Low	44	Direct hardware provision||Direct provision with health messaging||Psychosocial 'triggering': participatory	Diarrhoeal disease	Water quality: community provision||Water quality: household provision||Sanitation: latrines for household use||Hygiene: handwashing supplies for household use
WSR004	Chlorination of drinking water (Arnold, 2007)	Treating water with chlorine at point-of-use to improve water quality and reduce childhood diarrhea in developing countries: A systematic review and meta-analysis	2007-01-01	2007	Water, Sanitation, and Hygiene (WASH) Evidence Gap Map: 2020 update	Arnold et al.		CIS||Latin America and the Caribbean||Middle East and North Africa||South Asia||Sub-Saharan Africa	Rural||Urban||Refugee camp	Medium	21	Direct provision with health messaging	Water treatment and storage practices||Diarrhoeal disease	Water quality: household provision
WSR005	Combating childhood diarrhoea (Waddington, 2009)	Water, sanitation and hygiene interventions to combat childhood diarrhoea in developing countries	2009-01-01	2009	Water, Sanitation, and Hygiene (WASH) Evidence Gap Map: 2020 update	Waddington et al.		East Asia and Pacific||Latin America and the Caribbean||South Asia||Sub-Saharan Africa	Rural||Urban	Medium	65	Direct provision with health messaging	Sustainability and slippage||Diarrhoeal disease	Hygiene: improved handwashing practices||Hygiene: handwashing supplies for household use||Sanitation: latrines for communal use||Sanitation: latrines for household use||Water quality: community provision||Water quality: household provision||Water supply: community provision||Water supply: household provision||Combined water supply and sanitation (WSS)||Combined hygiene with water and/or sanitation
WSR006	Community-led total sanitation (Venkataramanan, 2018)	Community-Led Total Sanitation: A Mixed-Methods Systematic Review of Evidence	2018-01-01	2018	Water, Sanitation, and Hygiene (WASH) Evidence Gap Map: 2020 update	Venkataramanan et al.		East Asia and Pacific||Latin America and the Caribbean||South Asia||Sub-Saharan Africa	Rural||Urban||Slum (informal settlement)	Medium	14	Psychosocial 'triggering': participatory	Diarrhoeal disease||Acute respiratory infections||Other water-related infections||Nutrition and anthropometry	Sanitation: latrines for household use||Combined hygiene with water and/or sanitation
WSR007	Diarrhoea prevention (Cairncross, 2010)	Water, sanitation and hygiene for the prevention of diarrhoea	2010-01-01	2010	Water, Sanitation, and Hygiene (WASH) Evidence Gap Map: 2020 update	Cairncross et al.		East Asia and Pacific||South Asia||Sub-Saharan Africa	Rural||Urban	Medium	38	Direct hardware provision	Diarrhoeal disease	Hygiene: handwashing supplies for household use||Sanitation: latrines for household use||Water quality: household provision
WSR008	Disposal of human excreta (Clasen, 2010)	Interventions to improve disposal of human excreta for preventing diarrhoea	2010-01-01	2010	Water, Sanitation, and Hygiene (WASH) Evidence Gap Map: 2020 update	Clasen et al.		East Asia and Pacific||South Asia||Sub-Saharan Africa	Rural||Urban	High	13	Direct hardware provision	Diarrhoeal disease||Mortality	Sanitation: latrines for communal use||Sanitation: latrines for household use||Combined water supply and sanitation (WSS)||Combined hygiene with water and/or sanitation
WSR009	Drinking water and sanitation UPDATE (Wolf, 2018)	Impact of Drinking Water, Sanitation and Hand Washing with Soap on Childhood Diarrhoeal Disease: Updated Meta-Analysis and -Regression	2018-01-01	2018	Water, Sanitation, and Hygiene (WASH) Evidence Gap Map: 2020 update	Wolf et al.		East Asia and Pacific||Latin America and the Caribbean||Middle East and North Africa||South Asia||Sub-Saharan Africa	Rural||Urban	Low	91	Direct hardware provision	Diarrhoeal disease	Water supply: community provision||Water supply: household provision||Water quality: household provision||Sanitation: latrines for communal use||Sanitation: safe waste disposal system
WSR010	Emergency response (Brown, 2012)	Evidence review and research priorities: water, sanitation, and hygiene for emergency response	2012-01-01	2012	Water, Sanitation, and Hygiene (WASH) Evidence Gap Map: 2020 update	Brown et al.		East Asia and Pacific||Europe||Latin America and the Caribbean||Middle East and North Africa||South Asia||Sub-Saharan Africa	Refugee camp||Humanitarian crisis	Low	35	Direct hardware provision	Diarrhoeal disease	Water supply: community provision||Water quality: household provision||Sanitation: latrines for communal use||Sanitation: latrines for household use||Hygiene: handwashing supplies for household use
WSR011	Emergency response (Brown, 2012)	Evidence review and research priorities: water, sanitation, and hygiene for emergency response	2012-01-01	2012	Water, Sanitation, and Hygiene (WASH) Evidence Gap Map: 2020 update	Brown et al.		East Asia and Pacific||Europe||Latin America and the Caribbean||Middle East and North Africa||South Asia||Sub-Saharan Africa	Refugee camp||Humanitarian crisis	Low	35	Direct hardware provision	Water treatment and storage practices	Water quality: community provision||Water quality: household provision
WSR012	Face washing for trachoma prevention (Ejere, 2015)	Face washing promotion for preventing active trachoma	2015-01-01	2015	Water, Sanitation, and Hygiene (WASH) Evidence Gap Map: 2020 update	Ejere et al.		Sub-Saharan Africa	Rural	High	2	Psychosocial 'triggering': participatory	Hygiene behaviour||Other water-related infections	Hygiene: other improved practices (incl. face washing)
WSR013	Hand hygiene (Aiello, 2008)	Effect of Hand Hygiene on Infectious Disease Risk in the Community Setting: A Meta-Analysis	2008-01-01	2008	Water, Sanitation, and Hygiene (WASH) Evidence Gap Map: 2020 update	Aiello et al.		East Asia and Pacific||Middle East and North Africa||South Asia||Sub-Saharan Africa	Rural||Urban	High	30	Direct hardware provision||Health messaging||Direct provision with health messaging	Diarrhoeal disease||Acute respiratory infections	Hygiene: handwashing supplies for household use
WSR014	Hand hygiene among schoolchildren (Mbakaya, 2017)	Hand Hygiene Intervention Strategies to Reduce Diarrhoea and Respiratory Infections among Schoolchildren in Developing Countries: A Systematic Review	2017-01-01	2017	Water, Sanitation, and Hygiene (WASH) Evidence Gap Map: 2020 update	Mbakaya et al.		Middle East and North Africa||South Asia||Sub-Saharan Africa	Rural||Urban||Slum (informal settlement)	Low	8	Health messaging||Direct provision with health messaging	Hygiene behaviour||Diarrhoeal disease||Acute respiratory infections||Education and cognitive development	Hygiene: improved handwashing practices||Hygiene: handwashing supplies in school||Combined hygiene with water and/or sanitation in school
WSR015	Handwashing promotion (Ejemot-Nwadiaro, 2015)	Hand washing promotion for preventing diarrhoea (Review)	2015-01-01	2015	Water, Sanitation, and Hygiene (WASH) Evidence Gap Map: 2020 update	Ejemot-Nwadiaro et al.		East Asia and Pacific||Latin America and the Caribbean||South Asia||Sub-Saharan Africa	Rural||Urban	High	14	Direct provision with health messaging	Hygiene behaviour||Diarrhoeal disease	Hygiene: improved handwashing practices||Hygiene: handwashing supplies for household use||Hygiene: handwashing supplies in school
WSR016	Handwashing with soap (Curtis, 2003)	Effect of washing hands with soap on diarrhoea risk in the community: a systematic review	2003-01-01	2003	Water, Sanitation, and Hygiene (WASH) Evidence Gap Map: 2020 update	Curtis et al.		East Asia and Pacific||Latin America and the Caribbean||South Asia||Sub-Saharan Africa	Rural||Urban||Slum (informal settlement) ||Refugee camp	Medium	7	Health messaging	Diarrhoeal disease	Hygiene: improved handwashing practices
WSR017	Handwashing with soap (Curtis, 2003)	Effect of washing hands with soap on diarrhoea risk in the community: a systematic review	2003-01-01	2003	Water, Sanitation, and Hygiene (WASH) Evidence Gap Map: 2020 update	Curtis et al.		East Asia and Pacific||Latin America and the Caribbean||South Asia||Sub-Saharan Africa	Rural||Urban||Slum (informal settlement) ||Refugee camp	Medium	7	Direct hardware provision	Diarrhoeal disease	Hygiene: handwashing supplies for household use
WSR018	Household water quality and diarrhoea (Gundry, 2004)	A systematic review of the health outcomes related to household water quality in developing countries	2004-01-01	2004	Water, Sanitation, and Hygiene (WASH) Evidence Gap Map: 2020 update	Gundry et al.		East Asia and Pacific||Latin America and the Caribbean||South Asia||Sub-Saharan Africa	Rural||Urban	Medium	12	Direct hardware provision	Water treatment and storage practices||Diarrhoeal disease	Water quality: household provision
WSR019	Household water treatment (Hunter, 2009)	Household Water Treatment in Developing Countries: Comparing Different Intervention Types Using Meta-Regression	2009-01-01	2009	Water, Sanitation, and Hygiene (WASH) Evidence Gap Map: 2020 update	Hunter		East Asia and Pacific||Latin America and the Caribbean||South Asia||Sub-Saharan Africa	Rural||Urban	Medium	39	Direct hardware provision	Diarrhoeal disease	Water quality: household provision
WSR020	Hygiene and sanitation behaviour change (De Buck, 2017)	Promoting handwashing and sanitation behaviour change in low- and middle-income countries: A mixed-method systematic review	2017-01-01	2017	Water, Sanitation, and Hygiene (WASH) Evidence Gap Map: 2020 update	De Buck et al.		East Asia and Pacific||Latin America and the Caribbean||South Asia||Sub-Saharan Africa	Rural||Urban||Slum (informal settlement)	High	70	Health messaging||Psychosocial 'triggering': directive||Psychosocial 'triggering': participatory||Systems-based approaches with psychosocial 'triggering'	Construction, use, and maintenance of latrines||Open defecation||Hygiene behaviour||Sustainability and slippage||Diarrhoeal disease||Acute respiratory infections||Mortality	Sanitation: latrines for household use||Hygiene: improved handwashing practices||Combined water supply and sanitation (WSS)||Combined hygiene with water and/or sanitation
WSR021	Hygiene messages for children (Watson, 2017)	Does targeting children with hygiene promotion messages work? The effect of handwashing promotion targeted at children, on diarrhoea, soil-transmitted helminth infections and behaviour change, in low- and middle-income countries	2017-01-01	2017	Water, Sanitation, and Hygiene (WASH) Evidence Gap Map: 2020 update	Watson et al.		East Asia and Pacific||Latin America and the Caribbean||Middle East and North Africa||South Asia||Sub-Saharan Africa	Rural||Urban	Low	8	Health messaging||Psychosocial 'triggering': directive||Psychosocial 'triggering': participatory	Diarrhoeal disease||Other water-related infections||Hygiene behaviour	Hygiene: improved handwashing practices
WSR022	Improving infrastructure (Annamalai, 2016)	What is the evidence on top-down and bottom-up approaches in improving access to water, sanitation, and electricity services in low-income or informal settlements?	2016-01-01	2016	Water, Sanitation, and Hygiene (WASH) Evidence Gap Map: 2020 update	Annamalai et al.		East Asia and Pacific||Latin America and the Caribbean||Middle East and North Africa||South Asia||Sub-Saharan Africa	Urban||Slum (informal settlement)	Medium	104	Private sector and small-scale independent provider involvement	Time use||Income, consumption, and poverty	Water supply: community provision||Water supply: household provision||Sanitation: latrines for communal use||Sanitation: safe waste disposal system
WSR023	Latrine coverage and use (Garn, 2017)	The impact of sanitation interventions on latrine coverage and latrine use: A systematic review and meta-analysis	2017-01-01	2017	Water, Sanitation, and Hygiene (WASH) Evidence Gap Map: 2020 update	Garn et al.		East Asia and Pacific||Latin America and the Caribbean||South Asia||Sub-Saharan Africa	Rural||Urban||Slum (informal settlement)	Medium	64	Direct hardware provision||Health messaging||Direct provision with health messaging||Psychosocial 'triggering': participatory||Subsidies and microfinance||Systems-based approaches with health messaging||Systems-based approaches with psychosocial 'triggering'	Construction, use, and maintenance of latrines	Sanitation: latrines for communal use||Sanitation: latrines for household use||Sanitation: safe waste disposal system||Combined water supply and sanitation (WSS)||Combined hygiene with water and/or sanitation
WSR024	MHM: health and social effects (Sumpter, 2013)	A Systematic Review of the Health and Social Effects of Menstrual Hygiene Management	2013-01-01	2013	Water, Sanitation, and Hygiene (WASH) Evidence Gap Map: 2020 update	Sumpter and Torondel		East Asia and Pacific||Latin America and the Caribbean||Middle East and North Africa||South Asia||Sub-Saharan Africa	Rural||Urban	Medium	14	Direct provision with health messaging	Other water-related infections||Education and cognitive development	Hygiene: menstrual care
WSR025	MHM on psychosocial health (Hennegan, 2016)	Do menstrual hygiene management interventions improve education and psychosocial outcomes for women and girls in low and middle income countries? A systematic review	2016-01-01	2016	Water, Sanitation, and Hygiene (WASH) Evidence Gap Map: 2020 update	Hennegan et al.		Middle East and North Africa||South Asia||Sub-Saharan Africa	Rural||Urban	High	8	Direct hardware provision||Health messaging||Direct provision with health messaging	Psychosocial health||Education and cognitive development	Hygiene: menstrual care
WSR026	Safe child faeces disposal (Morita, 2016)	Systematic review of evidence on the effectiveness of safe child faeces disposal interventions	2016-01-01	2016	Water, Sanitation, and Hygiene (WASH) Evidence Gap Map: 2020 update	Morita et al.		Latin America and the Caribbean||South Asia||Sub-Saharan Africa	Rural||Urban||Slum (informal settlement)	Low	8	Direct provision with health messaging	Hygiene behaviour||Diarrhoeal disease||Acute respiratory infections||Other water-related infections||Nutrition and anthropometry	Hygiene: other improved practices (incl. face washing)||Combined hygiene with water and/or sanitation
WSR027	Sanitary interventions for trachoma (Rabiu, 2012)	Environmental sanitary interventions for preventing active trachoma	2012-01-01	2012	Water, Sanitation, and Hygiene (WASH) Evidence Gap Map: 2020 update	Rabiu et al.		Sub-Saharan Africa	Rural	High	6	Direct provision with health messaging	Construction, use, and maintenance of latrines||Other water-related infections	Sanitation: latrines for household use||Hygiene: other improved practices (incl. face washing)||Combined hygiene with water and/or sanitation
WSR028	Sanitation on helminth infection (Ziegelbauer, 2012)	Effect of Sanitation on Soil-Transmitted Helminth Infection: Systematic Review and Meta-Analysis	2012-01-01	2012	Water, Sanitation, and Hygiene (WASH) Evidence Gap Map: 2020 update	Ziegelbauer et al.		East Asia and Pacific||Latin America and the Caribbean||South Asia||Sub-Saharan Africa	Rural||Urban||Slum (informal settlement)	Medium	36	Direct hardware provision	Other water-related infections	Sanitation: latrines for communal use||Sanitation: latrines for household use||Sanitation: latrines in school
WSR029	Sanitation, disease, and nutritional status (Freeman, 2017)	The impact of sanitation on infectious disease and nutritional status: A systematic review and meta-analysis	2017-01-01	2017	Water, Sanitation, and Hygiene (WASH) Evidence Gap Map: 2020 update	Freeman et al.		East Asia and Pacific||Latin America and the Caribbean||South Asia||Sub-Saharan Africa	Rural||Urban||Slum (informal settlement)	Low	171	Direct hardware provision||Health messaging||Direct provision with health messaging||Psychosocial 'triggering': participatory||Subsidies and microfinance||Systems-based approaches with health messaging||Systems-based approaches with psychosocial 'triggering'	Diarrhoeal disease||Other water-related infections||Nutrition and anthropometry	Sanitation: latrines for communal use||Sanitation: latrines for household use||Sanitation: safe waste disposal system||Combined water supply and sanitation (WSS)||Combined hygiene with water and/or sanitation
WSR030	Sewerage on diarrhoea (Norman, 2010)	Effects of sewerage on diarrhea and enteric infections: a systematic review and meta-analysis	2010-01-01	2010	Water, Sanitation, and Hygiene (WASH) Evidence Gap Map: 2020 update	Norman et al.		Latin America and the Caribbean||Middle East and North Africa	Urban	Medium	25	Direct hardware provision	Diarrhoeal disease||Other water-related infections	Sanitation: safe waste disposal system
WSR031	Slum upgrading (Turley, 2013)	Slum upgrading strategies involving physical environment and infrastructure interventions and their effects on health and socio-economic outcomes (Review)	2013-01-01	2013	Water, Sanitation, and Hygiene (WASH) Evidence Gap Map: 2020 update	Turley et al.		East Asia and Pacific||Latin America and the Caribbean||South Asia||Sub-Saharan Africa	Slum (informal settlement)	High	12	Direct hardware provision||Private sector and small-scale independent provider involvement||Community-driven approaches	Diarrhoeal disease||Other water-related infections||Mortality||Income, consumption, and poverty	Water supply: community provision
WSR032	Social marketing (Evans, 2014)	Social marketing of water and sanitation products: A systematic review of peer-reviewed literature	2014-01-01	2014	Water, Sanitation, and Hygiene (WASH) Evidence Gap Map: 2020 update	Evans et al.		East Asia and Pacific||Latin America and the Caribbean||South Asia||Sub-Saharan Africa	Rural||Urban	Low	32	Psychosocial 'triggering': directive||Subsidies and microfinance	Water treatment and storage practices||Hygiene behaviour	Water quality: community provision||Water quality: household provision||Hygiene: improved handwashing practices||Hygiene: handwashing supplies for household use||Hygiene: other improved practices (incl. face washing)
WSR033	Soil-transmitted helminth infections (Strunz, 2014)	Water, Sanitation, Hygiene, and Soil-Transmitted Helminth Infection: A Systematic Review and Meta-Analysis	2014-01-01	2014	Water, Sanitation, and Hygiene (WASH) Evidence Gap Map: 2020 update	Strunz et al.		East Asia and Pacific||Latin America and the Caribbean||Sub-Saharan Africa	Rural||Urban	Low	94	Direct hardware provision||Health messaging||Direct provision with health messaging	Other water-related infections	Hygiene: improved handwashing practices||Hygiene: other improved practices (incl. face washing)||Combined hygiene with water and/or sanitation
WSR034	Sustained adoption of WASH technologies (Hulland, 2015)	What factors affect sustained adoption of safe water, hygiene and sanitation technologies? A systematic review of literature	2015-01-01	2015	Water, Sanitation, and Hygiene (WASH) Evidence Gap Map: 2020 update	Hulland et al.		East Asia and Pacific||Latin America and the Caribbean||Middle East and North Africa||South Asia||Sub-Saharan Africa	Rural||Urban||Slum (informal settlement)	Low	44	Direct hardware provision||Health messaging||Direct provision with health messaging||Psychosocial 'triggering': directive||Psychosocial 'triggering': participatory||Direct provision with psychosocial 'triggering'	Water treatment and storage practices||Construction, use, and maintenance of latrines||Hygiene behaviour||Sustainability and slippage	Water quality: household provision||Sanitation: latrines for household use||Hygiene: improved handwashing practices||Combined hygiene with water and/or sanitation
WSR035	Toilets for girls in schools (Birdthistle, 2011)	What impact does the provision of separate toilets for girls at school have on their primary and secondary school enrolment, attendance and completion? A systematic review of the evidence.	2011-01-01	2011	Water, Sanitation, and Hygiene (WASH) Evidence Gap Map: 2020 update	Birdthistle et al.		East Asia and Pacific||Latin America and the Caribbean||Middle East and North Africa||South Asia||Sub-Saharan Africa	Rural||Urban	Medium	0	Direct hardware provision	Education and cognitive development	Sanitation: latrines in school
WSR036	WASH and people living with HIV (Yates, 2015)	The impact of water, sanitation, and hygiene interventions on the health and well-being of people living with HIV: a systematic review	2015-01-01	2015	Water, Sanitation, and Hygiene (WASH) Evidence Gap Map: 2020 update	Yates et al.		South Asia||Sub-Saharan Africa	People living with HIV	Low	16	Direct hardware provision||Health messaging	Diarrhoeal disease||Other water-related infections||Mortality	Water supply: household provision||Sanitation: latrines for household use||Hygiene: improved handwashing practices||Combined hygiene with water and/or sanitation
WSR037	WASH at school (Joshi, 2013)	Impact of water, sanitation, and hygiene interventions on improving health outcomes among school children	2013-01-01	2013	Water, Sanitation, and Hygiene (WASH) Evidence Gap Map: 2020 update	Joshi and Amadi		Middle East and North Africa||South Asia||Sub-Saharan Africa	Rural||Urban	Low	15	Direct provision with health messaging	Water treatment and storage practices||Construction, use, and maintenance of latrines||Hygiene behaviour||Diarrhoeal disease||Acute respiratory infections||Education and cognitive development	Hygiene: handwashing supplies in school||Combined hygiene with water and/or sanitation in school
WSR038	WASH for people living with HIV/AIDS (Peletz, 2013)	Water, sanitation, and hygiene interventions to improve health among people living with HIV/AIDS: a systematic review	2013-01-01	2013	Water, Sanitation, and Hygiene (WASH) Evidence Gap Map: 2020 update	Peletz et al.		Sub-Saharan Africa	People living with HIV	Medium	10	Direct hardware provision	Diarrhoeal disease||Other water-related infections||Mortality||Nutrition and anthropometry	Water quality: household provision||Water quality: community provision||Hygiene: improved handwashing practices
WSR039	WASH in humanitarian crises (Ramesh, 2015)	Evidence on the effectiveness of water, sanitation, and hygiene (WASH) Interventions on Health Outcomes in Humanitarian Crises: A Systematic Review	2015-01-01	2015	Water, Sanitation, and Hygiene (WASH) Evidence Gap Map: 2020 update	Ramesh et al.		Latin America and the Caribbean||Sub-Saharan Africa	Refugee camp||Humanitarian crisis	High	6	Direct hardware provision	Diarrhoeal disease	Water quality: household provision
WSR040	WASH on nutrition (Dangour, 2013)	Interventions to improve water quality and supply, sanitation and hygiene practices, and their effects on the nutritional status of children	2013-01-01	2013	Water, Sanitation, and Hygiene (WASH) Evidence Gap Map: 2020 update	Dangour et al.		East Asia and Pacific||Latin America and the Caribbean||South Asia||Sub-Saharan Africa	Rural||Urban	High	14	Direct provision with health messaging	Nutrition and anthropometry	Water quality: household provision||Sanitation: latrines for household use||Hygiene: improved handwashing practices||Combined water supply and sanitation (WSS)||Combined hygiene with water and/or sanitation
WSR041	WASH on trachoma (Stocks, 2014)	Effect of Water, Sanitation, and Hygiene on the Prevention of Trachoma: A Systematic Review and Meta-Analysis	2014-01-01	2014	Water, Sanitation, and Hygiene (WASH) Evidence Gap Map: 2020 update	Stocks et al.		East Asia and Pacific||Latin America and the Caribbean||Middle East and North Africa||South Asia||Sub-Saharan Africa	Rural||Urban	Low	86	Direct hardware provision||Health messaging||Direct provision with health messaging	Other water-related infections	Water supply: community provision||Sanitation: latrines for household use||Hygiene: other improved practices (incl. face washing)||Combined hygiene with water and/or sanitation
WSR042	Water and sanitation in schools (Jasper, 2012)	Water and Sanitation in Schools: A Systematic Review of the Health and Educational Outcomes	2012-01-01	2012	Water, Sanitation, and Hygiene (WASH) Evidence Gap Map: 2020 update	Jasper et al.		East Asia and Pacific||Latin America and the Caribbean||South Asia||Sub-Saharan Africa	Rural||Urban	Low	47	Direct provision with health messaging	Diarrhoeal disease||Acute respiratory infections||Other water-related infections||Education and cognitive development	Water supply: in school||Water quality: in school||Sanitation: latrines in school||Hygiene: handwashing supplies in school||Combined water supply and sanitation (WSS)||Combined hygiene with water and/or sanitation in school
WSR043	Water contamination data (Lucas, 2011)	Dissemination of drinking water contamination data to consumers: a systematic review of impact on consumer behaviors	2011-01-01	2011	Water, Sanitation, and Hygiene (WASH) Evidence Gap Map: 2020 update	Lucas et al.		South Asia||Sub-Saharan Africa	Rural||Urban	High	6	Health messaging	Water supply behaviour||Water treatment and storage practices||Sustainability and slippage	Water supply: community provision||Water quality: household provision
WSR044	Water quality and diarrhoea (Clasen, 2015)	Interventions to improve water quality for preventing diarrhoea	2015-01-01	2015	Water, Sanitation, and Hygiene (WASH) Evidence Gap Map: 2020 update	Clasen et al.		East Asia and Pacific||Latin America and the Caribbean||Middle East and North Africa||South Asia||Sub-Saharan Africa	Rural||Urban||Slum (informal settlement) ||Refugee camp	Medium	55	Direct provision with health messaging	Diarrhoeal disease||Mortality	Water quality: household provision||Water quality: community provision
WSR045	Willingness to pay (Null, 2012)	Willingness to pay for cleaner water in less developed countries: systematic review of experimental evidence	2012-01-01	2012	Water, Sanitation, and Hygiene (WASH) Evidence Gap Map: 2020 update	Null et al.		South Asia||Sub-Saharan Africa	Rural||Urban	Low	5	Subsidies and microfinance	Willingness to pay	Water quality: household provision||Water quality: community provision
WSR046	Water, sanitation and diarrhoea (Esrey, 1985)	Interventions for the control of diarrhoeal diseases among young children: improving water supplies and excreta disposal facilities	1985-01-01	1985	Water, Sanitation, and Hygiene (WASH) Evidence Gap Map: 2020 update	Esrey et al.		East Asia and Pacific||Latin America and the Caribbean||Middle East and North Africa||South Asia||Sub-Saharan Africa	Rural||Urban||Slum (informal settlement)	Low	67	Direct hardware provision||Health messaging||Direct provision with health messaging	Diarrhoeal disease||Mortality||Other water-related infections||Nutrition and anthropometry	Water quality: household provision||Water quality: community provision
WSR047	WASH and water-related infection (Esrey, 1985)	Effects of Improved Water Supply and Sanitation on Ascariasis, Diarrhoea, Dracunculiasis, Hookworm Infection, Schistosomiasis and Trachoma	1991-01-01	1991	Water, Sanitation, and Hygiene (WASH) Evidence Gap Map: 2020 update	Esrey et al.		East Asia and Pacific||Latin America and the Caribbean||Middle East and North Africa||South Asia||Sub-Saharan Africa	Rural||Urban||Slum (informal settlement)	Low	144	Direct hardware provision||Health messaging||Direct provision with health messaging	Diarrhoeal disease||Mortality||Other water-related infections	Water quality: household provision||Water supply: community provision||Sanitation: latrines for household use||Hygiene: improved handwashing practices||Hygiene: other improved practices (incl. face washing)||Combined water supply and sanitation (WSS)
WSR048	Child faeces disposal (Majorin, 2014)	Interventions to improve disposal of child faeces for preventing diarrhoea and soil-transmitted helminth infection	2019-01-01	2019	Water, Sanitation, and Hygiene (WASH) Evidence Gap Map: 2020 update	Majorin et al.		East Asia and Pacific||Latin America and the Caribbean||Middle East and North Africa||South Asia||Sub-Saharan Africa	Rural||Urban||Slum (informal settlement)	High	63	Direct hardware provision||Health messaging||Direct provision with health messaging||Psychosocial 'triggering': directive||Psychosocial 'triggering': participatory||Direct provision with psychosocial 'triggering'	Diarrhoeal disease||Mortality||Other water-related infections	Sanitation: latrines for household use
WSR049	Handwashing and health (Freeman, 2014)	Hygiene and health: systematic review of handwashing practices worldwide and update of health effects	2014-01-01	2014	Water, Sanitation, and Hygiene (WASH) Evidence Gap Map: 2020 update	Freeman et al.		East Asia and Pacific||Latin America and the Caribbean||Middle East and North Africa||South Asia||Sub-Saharan Africa	Rural||Urban||Slum (informal settlement)	Low	42	Health messaging||Psychosocial 'triggering': directive||Direct provision with psychosocial 'triggering'		Hygiene: improved handwashing practices||Hygiene: handwashing supplies for household use
WSR050	WASH and mortality (Waddington, 2020)	Water, sanitation and hygiene for reducing death in childhood in low- and middle-income countries	2020-01-01	2020	Water, Sanitation, and Hygiene (WASH) Evidence Gap Map: 2020 update	Waddington and Cairncross		East Asia and Pacific||Latin America and the Caribbean||Middle East and North Africa||South Asia||Sub-Saharan Africa	Rural||Urban||Slum (informal settlement)	Protocol		Direct hardware provision||Health messaging||Direct provision with health messaging||Psychosocial 'triggering': directive||Psychosocial 'triggering': participatory||Direct provision with psychosocial 'triggering'	Mortality	Water supply: community provision||Water supply: household provision||Water quality: household provision||Sanitation: latrines for household use||Hygiene: handwashing supplies for household use||Combined water supply and sanitation (WSS)||Combined hygiene with water and/or sanitation
